# Supplementary material for: Human gene correlation analysis (HGCA): A tool for the identification of transcriptionally co-expressed genes
Source: BMC Res Notes. 2012 Jun 6;5:265. doi: 10.1186/1756-0500-5-265 (PMC3441226; doi:10.1186/1756-0500-5-265)
Supplement: Additional file 1 — List of the GSM samples which were used in the analysis. The titles of the GSM samples and their corresponding GSE series, as well as their tissue/organ names are shown. [file 1756-0500-5-265-S1.xls]

## Sheet: 1959titlesmich
GSM100896	ACROMEGALY CONTROL C2	GSE4488,GSE6351	EXPRESSION DATA FROM WHOLE BLOOD,EXPRESSION DATA FROM PERIPHERAL BLOOD FROM HEALTHY AND PREDISPOSED INDIVIDUALS	BLOOD
GSM103559	PHI-CTR-4UP-S2	GSE5110	48H IMMOBILIZATION IN HUMAN	MUSCLE
GSM103560	PHI-CTR-5UP-S2	GSE5110	48H IMMOBILIZATION IN HUMAN	MUSCLE
GSM103563	PHI-CTR-1UP-S2	GSE5110	48H IMMOBILIZATION IN HUMAN	MUSCLE
GSM103564	PHI-CTR-3UP-S2	GSE5110	48H IMMOBILIZATION IN HUMAN	MUSCLE
GSM103565	PHI-CTR-2UP-S2	GSE5110	48H IMMOBILIZATION IN HUMAN	MUSCLE
GSM107522	BRAIN, ENTORHINAL CORTEX: 00 28 NORMAL_E1_LE1	GSE4757	ALZHEIMERTΑβS DISEASE: NEUROFIBRILLARY TANGLES (ROGERS-3U24NS043571-01S1)	BRAIN
GSM107524	BRAIN, ENTORHINAL CORTEX: 01-22 NORMAL_E1_LE1	GSE4757	ALZHEIMERTΑβS DISEASE: NEUROFIBRILLARY TANGLES (ROGERS-3U24NS043571-01S1)	BRAIN
GSM107526	BRAIN, ENTORHINAL CORTEX: 95-08 NORMAL_E1_LE1	GSE4757	ALZHEIMERTΑβS DISEASE: NEUROFIBRILLARY TANGLES (ROGERS-3U24NS043571-01S1)	BRAIN
GSM109814	ENDOMETRIUM 598	GSE4888	MOLECULAR PHENOTYPING OF HUMAN ENDOMETRIUM	UTERUS
GSM109815	ENDOMETRIUM M165	GSE4888	MOLECULAR PHENOTYPING OF HUMAN ENDOMETRIUM	UTERUS
GSM109816	ENDOMETRIUM M169	GSE4888	MOLECULAR PHENOTYPING OF HUMAN ENDOMETRIUM	UTERUS
GSM109817	ENDOMETRIUM M182	GSE4888	MOLECULAR PHENOTYPING OF HUMAN ENDOMETRIUM	UTERUS
GSM109818	ENDOMETRIUM 421	GSE4888	MOLECULAR PHENOTYPING OF HUMAN ENDOMETRIUM	UTERUS
GSM109819	ENDOMETRIUM 642	GSE4888	MOLECULAR PHENOTYPING OF HUMAN ENDOMETRIUM	UTERUS
GSM109820	ENDOMETRIUM 629	GSE4888	MOLECULAR PHENOTYPING OF HUMAN ENDOMETRIUM	UTERUS
GSM109821	ENDOMETRIUM 650	GSE4888	MOLECULAR PHENOTYPING OF HUMAN ENDOMETRIUM	UTERUS
GSM109822	ENDOMETRIUM 664	GSE4888	MOLECULAR PHENOTYPING OF HUMAN ENDOMETRIUM	UTERUS
GSM109823	ENDOMETRIUM 389	GSE4888	MOLECULAR PHENOTYPING OF HUMAN ENDOMETRIUM	UTERUS
GSM114528	GASTRIC BIOPSY HP- ER-, SAMPLE1	GSE5081	EXPRESSION DATA FROM HELICOBACTER POSITIVE AND NEGATIVE HUMAN GASTRITIS SAMPLES	STOMACH
GSM114529	GASTRIC BIOPSY HP- ER-, SAMPLE2	GSE5081	EXPRESSION DATA FROM HELICOBACTER POSITIVE AND NEGATIVE HUMAN GASTRITIS SAMPLES	STOMACH
GSM114530	GASTRIC BIOPSY HP- ER-, SAMPLE3	GSE5081	EXPRESSION DATA FROM HELICOBACTER POSITIVE AND NEGATIVE HUMAN GASTRITIS SAMPLES	STOMACH
GSM114531	GASTRIC BIOPSY HP- ER-, SAMPLE4	GSE5081	EXPRESSION DATA FROM HELICOBACTER POSITIVE AND NEGATIVE HUMAN GASTRITIS SAMPLES	STOMACH
GSM114532	GASTRIC BIOPSY HP- ER-, SAMPLE5	GSE5081	EXPRESSION DATA FROM HELICOBACTER POSITIVE AND NEGATIVE HUMAN GASTRITIS SAMPLES	STOMACH
GSM114533	GASTRIC BIOPSY HP- ER-, SAMPLE6	GSE5081	EXPRESSION DATA FROM HELICOBACTER POSITIVE AND NEGATIVE HUMAN GASTRITIS SAMPLES	STOMACH
GSM114534	GASTRIC BIOPSY HP- ER-, SAMPLE7	GSE5081	EXPRESSION DATA FROM HELICOBACTER POSITIVE AND NEGATIVE HUMAN GASTRITIS SAMPLES	STOMACH
GSM114535	GASTRIC BIOPSY HP- ER-, SAMPLE8	GSE5081	EXPRESSION DATA FROM HELICOBACTER POSITIVE AND NEGATIVE HUMAN GASTRITIS SAMPLES	STOMACH
GSM116104	HBSMC_CONTROL_REP1	GSE5145	GENES REGULATED BY VITAMIN D IN BRONCHIAL SMOOTH MUSCLE CELLS	MUSCLE
GSM116105	HBSMC_CONTROL_REP2	GSE5145	GENES REGULATED BY VITAMIN D IN BRONCHIAL SMOOTH MUSCLE CELLS	MUSCLE
GSM116106	HBSMC_CONTROL_REP3	GSE5145	GENES REGULATED BY VITAMIN D IN BRONCHIAL SMOOTH MUSCLE CELLS	MUSCLE
GSM119615	EC CONTROL 1	GSE5281	ALZHEIMER'S DISEASE AND THE NORMAL AGED BRAIN (STEPH-AFFY-HUMAN-433773)	BRAIN
GSM119616	EC CONTROL 2	GSE5281	ALZHEIMER'S DISEASE AND THE NORMAL AGED BRAIN (STEPH-AFFY-HUMAN-433773)	BRAIN
GSM119617	EC CONTROL 3	GSE5281	ALZHEIMER'S DISEASE AND THE NORMAL AGED BRAIN (STEPH-AFFY-HUMAN-433773)	BRAIN
GSM122528	NS1-0	GSE5372	AIRWAY EPITHELIUM, LARGE AIRWAYS, PRE AND POST-MECHANICAL INJURY	LUNG
GSM122539	NS2-0	GSE5372	AIRWAY EPITHELIUM, LARGE AIRWAYS, PRE AND POST-MECHANICAL INJURY	LUNG
GSM122541	NS3-0	GSE5372	AIRWAY EPITHELIUM, LARGE AIRWAYS, PRE AND POST-MECHANICAL INJURY	LUNG
GSM122544	NS4-0	GSE5372	AIRWAY EPITHELIUM, LARGE AIRWAYS, PRE AND POST-MECHANICAL INJURY	LUNG
GSM128954	RR200_UNIFECTED_SKIN_BIOPSY	GSE5547	HOST SUSCEPTIBILITY TO H. DUCREYI INFECTION IS ASSOCIATED WITH UNIQUE TRANSCRIPT PROFILES IN TISSUE AND DENDRITIC CELLS	SKIN
GSM128955	RR203_UNIFECTED_SKIN_BIOPSY	GSE5547	HOST SUSCEPTIBILITY TO H. DUCREYI INFECTION IS ASSOCIATED WITH UNIQUE TRANSCRIPT PROFILES IN TISSUE AND DENDRITIC CELLS	SKIN
GSM128956	RR216_UNIFECTED_SKIN_BIOPSY	GSE5547	HOST SUSCEPTIBILITY TO H. DUCREYI INFECTION IS ASSOCIATED WITH UNIQUE TRANSCRIPT PROFILES IN TISSUE AND DENDRITIC CELLS	SKIN
GSM129237	CON_B004	GSE5563	GENE EXPRESSION PROFILE OF VIN LESIONS IN COMPARISON TO CONTROLS	VULVA
GSM129241	CON_B043	GSE5563	GENE EXPRESSION PROFILE OF VIN LESIONS IN COMPARISON TO CONTROLS	VULVA
GSM129244	CON_B084	GSE5563	GENE EXPRESSION PROFILE OF VIN LESIONS IN COMPARISON TO CONTROLS	VULVA
GSM129249	CON_B124	GSE5563	GENE EXPRESSION PROFILE OF VIN LESIONS IN COMPARISON TO CONTROLS	VULVA
GSM129250	CON_B130	GSE5563	GENE EXPRESSION PROFILE OF VIN LESIONS IN COMPARISON TO CONTROLS	VULVA
GSM129251	CON_B131	GSE5563	GENE EXPRESSION PROFILE OF VIN LESIONS IN COMPARISON TO CONTROLS	VULVA
GSM129252	CON_B132	GSE5563	GENE EXPRESSION PROFILE OF VIN LESIONS IN COMPARISON TO CONTROLS	VULVA
GSM129253	CON_B135	GSE5563	GENE EXPRESSION PROFILE OF VIN LESIONS IN COMPARISON TO CONTROLS	VULVA
GSM129254	CON_B148	GSE5563	GENE EXPRESSION PROFILE OF VIN LESIONS IN COMPARISON TO CONTROLS	VULVA
GSM129255	CON_B149	GSE5563	GENE EXPRESSION PROFILE OF VIN LESIONS IN COMPARISON TO CONTROLS	VULVA
GSM134584	6ILC_NORMAL_DUCTAL	GSE5764	ANALYSIS OF MICRODISSECTED INVASIVE LOBULAR AND DUCTAL BREAST CARCINOMAS IN RELATION TO NORMAL DUCTAL AND LOBULAR CELLS	BREAST
GSM134586	6ILC_NORMAL_LOBULAR	GSE5764	ANALYSIS OF MICRODISSECTED INVASIVE LOBULAR AND DUCTAL BREAST CARCINOMAS IN RELATION TO NORMAL DUCTAL AND LOBULAR CELLS	BREAST
GSM134588	9ILC_NORMAL_DUCTAL	GSE5764	ANALYSIS OF MICRODISSECTED INVASIVE LOBULAR AND DUCTAL BREAST CARCINOMAS IN RELATION TO NORMAL DUCTAL AND LOBULAR CELLS	BREAST
GSM134589	9ILC_NORMAL_LOBULAR	GSE5764	ANALYSIS OF MICRODISSECTED INVASIVE LOBULAR AND DUCTAL BREAST CARCINOMAS IN RELATION TO NORMAL DUCTAL AND LOBULAR CELLS	BREAST
GSM134687	7ILC_NORMAL_DUCTAL	GSE5764	ANALYSIS OF MICRODISSECTED INVASIVE LOBULAR AND DUCTAL BREAST CARCINOMAS IN RELATION TO NORMAL DUCTAL AND LOBULAR CELLS	BREAST
GSM136126	ENDOMETRIUM CONTROL 0 HOURS TCM-3	GSE5809	DECIDUAL STROMAL CELL RESPONSE TO PARACRINE SIGNALS FROM THE TROPHOBLAST	UTERUS
GSM136127	ENDOMETRIUM CONTROL 0 HOURS TCM-4	GSE5809	DECIDUAL STROMAL CELL RESPONSE TO PARACRINE SIGNALS FROM THE TROPHOBLAST	UTERUS
GSM136128	ENDOMETRIUM CONTROL 0 HOURS TCM-13	GSE5809	DECIDUAL STROMAL CELL RESPONSE TO PARACRINE SIGNALS FROM THE TROPHOBLAST	UTERUS
GSM138595	HNL-1 (NORMAL LIVER)	GSE6222	GENOME-WIDE ANALYSIS OF GENE EXPRESSION PATTERNS IN HUMAN LIVER CANCERS	LIVER
GSM138596	HNL-2 (NORMAL HUMAN LIVER)	GSE6222	GENOME-WIDE ANALYSIS OF GENE EXPRESSION PATTERNS IN HUMAN LIVER CANCERS	LIVER
GSM139002	PC10: NORMAL THYROID PAIRED WITH PC5 AND PC6	GSE6004	GENE EXPRESSION AND FUNCTIONAL EVIDENCE OF EPITHELIAL-TO-MESENCHYMAL TRANSITION IN PAPILLARY THYROID CANCER INVASION	THYROID
GSM139003	PC41: NORMAL THYROID PAIRED WITH PC39 AND PC40	GSE6004	GENE EXPRESSION AND FUNCTIONAL EVIDENCE OF EPITHELIAL-TO-MESENCHYMAL TRANSITION IN PAPILLARY THYROID CANCER INVASION	THYROID
GSM139004	PC47: NORMAL THYROID PAIRED WITH PC44 AND PC45	GSE6004	GENE EXPRESSION AND FUNCTIONAL EVIDENCE OF EPITHELIAL-TO-MESENCHYMAL TRANSITION IN PAPILLARY THYROID CANCER INVASION	THYROID
GSM139005	PC81: NORMAL THYROID PAIRED WITH PC79 AND PC80	GSE6004	GENE EXPRESSION AND FUNCTIONAL EVIDENCE OF EPITHELIAL-TO-MESENCHYMAL TRANSITION IN PAPILLARY THYROID CANCER INVASION	THYROID
GSM140244	CONTROL PARTICIPANT P303	GSE6054	MONOCYTES OF PATIENTS WITH FAMILIAL HYPERCHOLESTEROLEMIA SHOW ALTERATIONS IN CHOLESTEROL METABOLISM	BLOOD
GSM141552	CONTROL PARTICIPANT P300	GSE6088	IMPRINTS OF ATHEROSCLEROSIS ARE PRESENT IN CIRCULATING T CELLS OF PATIENTS WITH FAMILIAL HYPERCHOLESTEROLEMIA	BLOOD
GSM143717	HUMAN LYMPHATIC ENDOTHELIAL CELLS CONTROL_REP 1	GSE6257	AN INFLAMMATION-INDUCED MECHANISM FOR LEUKOCYTE TRANSMIGRATION OF LYMPHATIC VESSEL ENDOTHELIUM.	ARTERY
GSM143898	HUMAN LYMPHATIC ENDOTHELIAL CELLS CONTROL_REP 2	GSE6257	AN INFLAMMATION-INDUCED MECHANISM FOR LEUKOCYTE TRANSMIGRATION OF LYMPHATIC VESSEL ENDOTHELIUM.	ARTERY
GSM143900	HUMAN LYMPHATIC ENDOTHELIAL CELLS CONTROL_REP 3	GSE6257	AN INFLAMMATION-INDUCED MECHANISM FOR LEUKOCYTE TRANSMIGRATION OF LYMPHATIC VESSEL ENDOTHELIUM.	ARTERY
GSM144081	AMNIOCYTE_NORMALKARYOTYPE_REP1	GSE6283	SPECIFIC TRANSCRIPTIONAL CHANGES IN HUMAN FETUS WITH AUTOSOMAL TRISOMIES	AMNIOTIC FLUID
GSM144082	AMNIOCYTE_NORMALKARYOTYPE_REP2	GSE6283	SPECIFIC TRANSCRIPTIONAL CHANGES IN HUMAN FETUS WITH AUTOSOMAL TRISOMIES	AMNIOTIC FLUID
GSM144084	AMNIOCYTE_NORMALKARYOTYPE_REP3	GSE6283	SPECIFIC TRANSCRIPTIONAL CHANGES IN HUMAN FETUS WITH AUTOSOMAL TRISOMIES	AMNIOTIC FLUID
GSM144087	CHORION VILLUS CELLS_NORMALKARYOTYPE_REP1	GSE6283	SPECIFIC TRANSCRIPTIONAL CHANGES IN HUMAN FETUS WITH AUTOSOMAL TRISOMIES	CHORION
GSM144088	CHORION VILLUS CELLS_NORMALKARYOTYPE_REP2	GSE6283	SPECIFIC TRANSCRIPTIONAL CHANGES IN HUMAN FETUS WITH AUTOSOMAL TRISOMIES	CHORION
GSM144309	SKINBIOPSY_7HOURSNICKEL_CONTROLSUBJECT_K1	GSE6281	GENE EXPRESSION TIME-COURSE IN THE HUMAN SKIN DURING ELICITATION OF ALLERGIC CONTACT DERMATITIS	SKIN
GSM144311	SKINBIOPSY_48HOURSNICKEL_CONTROLSUBJECT_K1	GSE6281	GENE EXPRESSION TIME-COURSE IN THE HUMAN SKIN DURING ELICITATION OF ALLERGIC CONTACT DERMATITIS	SKIN
GSM144347	SKINBIOPSY_96HOURSNICKEL_CONTROLSUBJECT_K1	GSE6281	GENE EXPRESSION TIME-COURSE IN THE HUMAN SKIN DURING ELICITATION OF ALLERGIC CONTACT DERMATITIS	SKIN
GSM144362	SKINBIOPSY_0H_CONTROLSUBJECT_K2	GSE6281	GENE EXPRESSION TIME-COURSE IN THE HUMAN SKIN DURING ELICITATION OF ALLERGIC CONTACT DERMATITIS	SKIN
GSM144366	SKINBIOPSY_7HOURSNICKEL_CONTROLSUBJECT_K2	GSE6281	GENE EXPRESSION TIME-COURSE IN THE HUMAN SKIN DURING ELICITATION OF ALLERGIC CONTACT DERMATITIS	SKIN
GSM144367	SKINBIOPSY_96HOURSNICKEL_CONTROLSUBJECT_K2	GSE6281	GENE EXPRESSION TIME-COURSE IN THE HUMAN SKIN DURING ELICITATION OF ALLERGIC CONTACT DERMATITIS	SKIN
GSM144512	CHORION VILLUS CELLS_NORMALKARYOTYPE_REP3	GSE6283	SPECIFIC TRANSCRIPTIONAL CHANGES IN HUMAN FETUS WITH AUTOSOMAL TRISOMIES	CHORION
GSM144513	CHORION VILLUS CELLS_NORMAL KARYPTYPE_REP5	GSE6283	SPECIFIC TRANSCRIPTIONAL CHANGES IN HUMAN FETUS WITH AUTOSOMAL TRISOMIES	CHORION
GSM144518	CHORION VILLUS CELLS_NORMALKARYOTYPE_REP4	GSE6283	SPECIFIC TRANSCRIPTIONAL CHANGES IN HUMAN FETUS WITH AUTOSOMAL TRISOMIES	CHORION
GSM144519	CHORION VILLUS CELLS_NORMALKARYOTYPE_REP6	GSE6283	SPECIFIC TRANSCRIPTIONAL CHANGES IN HUMAN FETUS WITH AUTOSOMAL TRISOMIES	CHORION
GSM146182	TC.CD4-1	GSE6338	GENE EXPRESSION ANALYSIS OF PERIPHERAL T-CELL LYMPHOMA/UNSPECIFIED	BLOOD
GSM149638	SN:1022905;FETAL CARTILAGE, BIOLOGICAL REP1	GSE6565	FETAL CARTILAGE SELECTIVE GENES IDENTIFIED IN A GENOME-SCALE ANALYSIS	CARTILAGE
GSM149639	SN:1022991;FETAL CARTILAGE, BIOLOGICAL REP1	GSE6565	FETAL CARTILAGE SELECTIVE GENES IDENTIFIED IN A GENOME-SCALE ANALYSIS	CARTILAGE
GSM149640	SN:1022992;FETAL CARTILAGE, BIOLOGICAL REP1	GSE6565	FETAL CARTILAGE SELECTIVE GENES IDENTIFIED IN A GENOME-SCALE ANALYSIS	CARTILAGE
GSM149641	SN:1022995;FETAL CARTILAGE, BIOLOGICAL REP1	GSE6565	FETAL CARTILAGE SELECTIVE GENES IDENTIFIED IN A GENOME-SCALE ANALYSIS	CARTILAGE
GSM149642	SN:1022996;FETAL CARTILAGE, BIOLOGICAL REP1	GSE6565	FETAL CARTILAGE SELECTIVE GENES IDENTIFIED IN A GENOME-SCALE ANALYSIS	CARTILAGE
GSM149643	SN:1022993;FETAL CARTILAGE, BIOLOGICAL REP2 VALIDATION	GSE6565	FETAL CARTILAGE SELECTIVE GENES IDENTIFIED IN A GENOME-SCALE ANALYSIS	CARTILAGE
GSM149644	SN:1022994;FETAL CARTILAGE, BIOLOGICAL REP2 VALIDATION	GSE6565	FETAL CARTILAGE SELECTIVE GENES IDENTIFIED IN A GENOME-SCALE ANALYSIS	CARTILAGE
GSM149645	SN:1022907;FETAL CARTILAGE, BIOLOGICAL REP2 VALIDATION	GSE6565	FETAL CARTILAGE SELECTIVE GENES IDENTIFIED IN A GENOME-SCALE ANALYSIS	CARTILAGE
GSM149646	SN:1022965;FETAL CARTILAGE, BIOLOGICAL REP2 VALIDATION	GSE6565	FETAL CARTILAGE SELECTIVE GENES IDENTIFIED IN A GENOME-SCALE ANALYSIS	CARTILAGE
GSM149647	SN:1029731;FETAL CARTILAGE, BIOLOGICAL REP2 VALIDATION	GSE6565	FETAL CARTILAGE SELECTIVE GENES IDENTIFIED IN A GENOME-SCALE ANALYSIS	CARTILAGE
GSM151655	HUMAN_INTRACRANIAL_ARTERY_ANEURYSM_1	GSE6551	EXPRESSION DATA FROM INTRACRANIAL ARTERIES AND INTRACRANIAL ANEURYSMS	ARTERY
GSM151656	HUMAN_INTRACRANIAL_ARTERY_ANEURYSM_2	GSE6551	EXPRESSION DATA FROM INTRACRANIAL ARTERIES AND INTRACRANIAL ANEURYSMS	ARTERY
GSM151662	HUMAN_INTRACRANIAL_ARTERY_ANEURYSM_POOL_3	GSE6551	EXPRESSION DATA FROM INTRACRANIAL ARTERIES AND INTRACRANIAL ANEURYSMS	ARTERY
GSM151663	HUMAN_INTRACRANIAL_ARTERY_ANEURYSM_POOL_4	GSE6551	EXPRESSION DATA FROM INTRACRANIAL ARTERIES AND INTRACRANIAL ANEURYSMS	ARTERY
GSM151664	HUMAN_INTRACRANIAL_ARTERY_ANEURYSM_POOL_5	GSE6551	EXPRESSION DATA FROM INTRACRANIAL ARTERIES AND INTRACRANIAL ANEURYSMS	ARTERY
GSM151955	DECIDUA CONTROL	GSE6573	DYSREGULATION OF THE CIRCULATING AND TISSUE-BASED RENIN-ANGIOTENSIN SYSTEM IN PREECLAMPSIA	DECIDUA
GSM151958	PLACENTA CONTROL	GSE6573	DYSREGULATION OF THE CIRCULATING AND TISSUE-BASED RENIN-ANGIOTENSIN SYSTEM IN PREECLAMPSIA	PLACENTA
GSM151960	FAT CONTROL	GSE6573	DYSREGULATION OF THE CIRCULATING AND TISSUE-BASED RENIN-ANGIOTENSIN SYSTEM IN PREECLAMPSIA	ADIPOSE TISSUE
GSM155631	MUSCLE CONTROL 3	GSE6798	REDUCED EXPRESSION OF MITOCHONDRIAL OXIDATIVE METABOLISM GENES IN SKELETAL MUSCLE OF WOMEN WITH PCOS	MUSCLE
GSM155643	MUSCLE CONTROL 2	GSE6798	REDUCED EXPRESSION OF MITOCHONDRIAL OXIDATIVE METABOLISM GENES IN SKELETAL MUSCLE OF WOMEN WITH PCOS	MUSCLE
GSM155644	MUSCLE CONTROL 6	GSE6798	REDUCED EXPRESSION OF MITOCHONDRIAL OXIDATIVE METABOLISM GENES IN SKELETAL MUSCLE OF WOMEN WITH PCOS	MUSCLE
GSM155665	CN001	GSE6791	GENE EXPRESSION PROFILES OF HPV-POSITIVE AND -NEGATIVE HEAD/NECK AND CERVICAL CANCERS	CERVIX UTERI
GSM155666	CN018	GSE6791	GENE EXPRESSION PROFILES OF HPV-POSITIVE AND -NEGATIVE HEAD/NECK AND CERVICAL CANCERS	CERVIX UTERI
GSM155667	CN022	GSE6791	GENE EXPRESSION PROFILES OF HPV-POSITIVE AND -NEGATIVE HEAD/NECK AND CERVICAL CANCERS	CERVIX UTERI
GSM155668	CN206	GSE6791	GENE EXPRESSION PROFILES OF HPV-POSITIVE AND -NEGATIVE HEAD/NECK AND CERVICAL CANCERS	CERVIX UTERI
GSM155669	CN243	GSE6791	GENE EXPRESSION PROFILES OF HPV-POSITIVE AND -NEGATIVE HEAD/NECK AND CERVICAL CANCERS	CERVIX UTERI
GSM155670	CN407	GSE6791	GENE EXPRESSION PROFILES OF HPV-POSITIVE AND -NEGATIVE HEAD/NECK AND CERVICAL CANCERS	CERVIX UTERI
GSM155671	CN530	GSE6791	GENE EXPRESSION PROFILES OF HPV-POSITIVE AND -NEGATIVE HEAD/NECK AND CERVICAL CANCERS	CERVIX UTERI
GSM155672	CN543	GSE6791	GENE EXPRESSION PROFILES OF HPV-POSITIVE AND -NEGATIVE HEAD/NECK AND CERVICAL CANCERS	CERVIX UTERI
GSM155715	HNN013	GSE6791	GENE EXPRESSION PROFILES OF HPV-POSITIVE AND -NEGATIVE HEAD/NECK AND CERVICAL CANCERS	TONSIL
GSM155716	HNN023	GSE6791	GENE EXPRESSION PROFILES OF HPV-POSITIVE AND -NEGATIVE HEAD/NECK AND CERVICAL CANCERS	ORAL CAVITY
GSM155717	HNN039	GSE6791	GENE EXPRESSION PROFILES OF HPV-POSITIVE AND -NEGATIVE HEAD/NECK AND CERVICAL CANCERS	TONSIL
GSM155718	HNN052	GSE6791	GENE EXPRESSION PROFILES OF HPV-POSITIVE AND -NEGATIVE HEAD/NECK AND CERVICAL CANCERS	TONSIL
GSM155719	HNN053	GSE6791	GENE EXPRESSION PROFILES OF HPV-POSITIVE AND -NEGATIVE HEAD/NECK AND CERVICAL CANCERS	TONSIL
GSM155720	ND004	GSE6791	GENE EXPRESSION PROFILES OF HPV-POSITIVE AND -NEGATIVE HEAD/NECK AND CERVICAL CANCERS	ORAL CAVITY
GSM155721	ND007	GSE6791	GENE EXPRESSION PROFILES OF HPV-POSITIVE AND -NEGATIVE HEAD/NECK AND CERVICAL CANCERS	ORAL CAVITY
GSM155722	ND010	GSE6791	GENE EXPRESSION PROFILES OF HPV-POSITIVE AND -NEGATIVE HEAD/NECK AND CERVICAL CANCERS	ORAL CAVITY
GSM155723	ND011	GSE6791	GENE EXPRESSION PROFILES OF HPV-POSITIVE AND -NEGATIVE HEAD/NECK AND CERVICAL CANCERS	ORAL CAVITY
GSM155724	ND012	GSE6791	GENE EXPRESSION PROFILES OF HPV-POSITIVE AND -NEGATIVE HEAD/NECK AND CERVICAL CANCERS	ORAL CAVITY
GSM155725	ND014	GSE6791	GENE EXPRESSION PROFILES OF HPV-POSITIVE AND -NEGATIVE HEAD/NECK AND CERVICAL CANCERS	ORAL CAVITY
GSM155726	ND015	GSE6791	GENE EXPRESSION PROFILES OF HPV-POSITIVE AND -NEGATIVE HEAD/NECK AND CERVICAL CANCERS	ORAL CAVITY
GSM155727	ND017	GSE6791	GENE EXPRESSION PROFILES OF HPV-POSITIVE AND -NEGATIVE HEAD/NECK AND CERVICAL CANCERS	ORAL CAVITY
GSM155728	ND018	GSE6791	GENE EXPRESSION PROFILES OF HPV-POSITIVE AND -NEGATIVE HEAD/NECK AND CERVICAL CANCERS	ORAL CAVITY
GSM155729	MUSCLE CONTROL 7	GSE6798	REDUCED EXPRESSION OF MITOCHONDRIAL OXIDATIVE METABOLISM GENES IN SKELETAL MUSCLE OF WOMEN WITH PCOS	MUSCLE
GSM156170	MUSCLE CONTROL 8	GSE6798	REDUCED EXPRESSION OF MITOCHONDRIAL OXIDATIVE METABOLISM GENES IN SKELETAL MUSCLE OF WOMEN WITH PCOS	MUSCLE
GSM156171	MUSCLE CONTROL 9	GSE6798	REDUCED EXPRESSION OF MITOCHONDRIAL OXIDATIVE METABOLISM GENES IN SKELETAL MUSCLE OF WOMEN WITH PCOS	MUSCLE
GSM156176	MUSCLE CONTROL 10	GSE6798	REDUCED EXPRESSION OF MITOCHONDRIAL OXIDATIVE METABOLISM GENES IN SKELETAL MUSCLE OF WOMEN WITH PCOS	MUSCLE
GSM158463	NORMOSPERMIC INDIVIDUAL: SAMPLE N1	GSE6969,GSE6872	SPERMATOZOAL RNA PROFILES FROM NORMALLY FERTILE AND HETEROGENEOUSLY TERATOZOOSPERMIC SUBJECTS,SPERMATOZOAL RNA PROFILES (U133 PLUS 2.0 ARRAY)	SPERM
GSM158464	NORMOSPERMIC INDIVIDUAL: SAMPLE N10	GSE6872,GSE6969	SPERMATOZOAL RNA PROFILES (U133 PLUS 2.0 ARRAY),SPERMATOZOAL RNA PROFILES FROM NORMALLY FERTILE AND HETEROGENEOUSLY TERATOZOOSPERMIC SUBJECTS	SPERM
GSM158465	NORMOSPERMIC INDIVIDUAL: SAMPLE N11	GSE6872,GSE6969	SPERMATOZOAL RNA PROFILES (U133 PLUS 2.0 ARRAY),SPERMATOZOAL RNA PROFILES FROM NORMALLY FERTILE AND HETEROGENEOUSLY TERATOZOOSPERMIC SUBJECTS	SPERM
GSM158466	NORMOSPERMIC INDIVIDUAL: SAMPLE N12	GSE6969,GSE6872	SPERMATOZOAL RNA PROFILES FROM NORMALLY FERTILE AND HETEROGENEOUSLY TERATOZOOSPERMIC SUBJECTS,SPERMATOZOAL RNA PROFILES (U133 PLUS 2.0 ARRAY)	SPERM
GSM158467	NORMOSPERMIC INDIVIDUAL: SAMPLE N13	GSE6872,GSE6969	SPERMATOZOAL RNA PROFILES (U133 PLUS 2.0 ARRAY),SPERMATOZOAL RNA PROFILES FROM NORMALLY FERTILE AND HETEROGENEOUSLY TERATOZOOSPERMIC SUBJECTS	SPERM
GSM158468	NORMOSPERMIC INDIVIDUAL: SAMPLE N2	GSE6872,GSE6969	SPERMATOZOAL RNA PROFILES (U133 PLUS 2.0 ARRAY),SPERMATOZOAL RNA PROFILES FROM NORMALLY FERTILE AND HETEROGENEOUSLY TERATOZOOSPERMIC SUBJECTS	SPERM
GSM158469	NORMOSPERMIC INDIVIDUAL: SAMPLE N3	GSE6969,GSE6872	SPERMATOZOAL RNA PROFILES FROM NORMALLY FERTILE AND HETEROGENEOUSLY TERATOZOOSPERMIC SUBJECTS,SPERMATOZOAL RNA PROFILES (U133 PLUS 2.0 ARRAY)	SPERM
GSM158470	NORMOSPERMIC INDIVIDUAL: SAMPLE N4	GSE6969,GSE6872	SPERMATOZOAL RNA PROFILES FROM NORMALLY FERTILE AND HETEROGENEOUSLY TERATOZOOSPERMIC SUBJECTS,SPERMATOZOAL RNA PROFILES (U133 PLUS 2.0 ARRAY)	SPERM
GSM158471	NORMOSPERMIC INDIVIDUAL: SAMPLE N5	GSE6872,GSE6969	SPERMATOZOAL RNA PROFILES (U133 PLUS 2.0 ARRAY),SPERMATOZOAL RNA PROFILES FROM NORMALLY FERTILE AND HETEROGENEOUSLY TERATOZOOSPERMIC SUBJECTS	SPERM
GSM158472	NORMOSPERMIC INDIVIDUAL: SAMPLE N6	GSE6872,GSE6969	SPERMATOZOAL RNA PROFILES (U133 PLUS 2.0 ARRAY),SPERMATOZOAL RNA PROFILES FROM NORMALLY FERTILE AND HETEROGENEOUSLY TERATOZOOSPERMIC SUBJECTS	SPERM
GSM158473	NORMOSPERMIC INDIVIDUAL: SAMPLE N7	GSE6969,GSE6872	SPERMATOZOAL RNA PROFILES FROM NORMALLY FERTILE AND HETEROGENEOUSLY TERATOZOOSPERMIC SUBJECTS,SPERMATOZOAL RNA PROFILES (U133 PLUS 2.0 ARRAY)	SPERM
GSM158474	NORMOSPERMIC INDIVIDUAL: SAMPLE N8	GSE6872,GSE6969	SPERMATOZOAL RNA PROFILES (U133 PLUS 2.0 ARRAY),SPERMATOZOAL RNA PROFILES FROM NORMALLY FERTILE AND HETEROGENEOUSLY TERATOZOOSPERMIC SUBJECTS	SPERM
GSM158475	NORMOSPERMIC INDIVIDUAL: SAMPLE N9	GSE6872,GSE6969	SPERMATOZOAL RNA PROFILES (U133 PLUS 2.0 ARRAY),SPERMATOZOAL RNA PROFILES FROM NORMALLY FERTILE AND HETEROGENEOUSLY TERATOZOOSPERMIC SUBJECTS	SPERM
GSM162954	LIVER 1	GSE7117	HEPATIC GENE EXPRESSION AFTER A HYPOCALORIC, LOW-FAT DIET IN OBESE WOMEN AND CONTROLS	LIVER
GSM162958	LIVER 9	GSE7117	HEPATIC GENE EXPRESSION AFTER A HYPOCALORIC, LOW-FAT DIET IN OBESE WOMEN AND CONTROLS	LIVER
GSM162960	LIVER 25	GSE7117	HEPATIC GENE EXPRESSION AFTER A HYPOCALORIC, LOW-FAT DIET IN OBESE WOMEN AND CONTROLS	LIVER
GSM162962	MHLIV	GSE7117	HEPATIC GENE EXPRESSION AFTER A HYPOCALORIC, LOW-FAT DIET IN OBESE WOMEN AND CONTROLS	LIVER
GSM171006	HEALTHY VOLUNTEER_IA	GSE7116	CLINICAL, RADIOGRAPHIC, AND BIOMARKER CHARACTERIZATION OF MULTIPLE MYELOMA PATIENTS WITH OSTEONECROSIS OF THE JAW.	BLOOD
GSM175780	ENDOMETRIUM-NORMAL 5	GSE7305	HUMAN ENDOMETRIOSIS VS NORMAL ENDOMETRIUM STUDY - TRANSCRIPTIONAL PROFILING	UTERUS
GSM175781	ENDOMETRIUM-NORMAL 6	GSE7305	HUMAN ENDOMETRIOSIS VS NORMAL ENDOMETRIUM STUDY - TRANSCRIPTIONAL PROFILING	UTERUS
GSM175782	ENDOMETRIUM-NORMAL 7	GSE7305	HUMAN ENDOMETRIOSIS VS NORMAL ENDOMETRIUM STUDY - TRANSCRIPTIONAL PROFILING	UTERUS
GSM175783	ENDOMETRIUM-NORMAL 8	GSE7305	HUMAN ENDOMETRIOSIS VS NORMAL ENDOMETRIUM STUDY - TRANSCRIPTIONAL PROFILING	UTERUS
GSM175784	ENDOMETRIUM-NORMAL 9	GSE7305	HUMAN ENDOMETRIOSIS VS NORMAL ENDOMETRIUM STUDY - TRANSCRIPTIONAL PROFILING	UTERUS
GSM175785	ENDOMETRIUM-NORMAL 10	GSE7305	HUMAN ENDOMETRIOSIS VS NORMAL ENDOMETRIUM STUDY - TRANSCRIPTIONAL PROFILING	UTERUS
GSM175789	OVARY 1 NORMAL	GSE7307	HUMAN BODY INDEX - TRANSCRIPTIONAL PROFILING	OVARY
GSM175792	BREAST 6 NORMAL	GSE7307	HUMAN BODY INDEX - TRANSCRIPTIONAL PROFILING	BREAST
GSM175795	BREAST 7 NORMAL	GSE7307	HUMAN BODY INDEX - TRANSCRIPTIONAL PROFILING	BREAST
GSM175810	SYNOVIAL MEMBRANE 1 NORMAL	GSE7307	HUMAN BODY INDEX - TRANSCRIPTIONAL PROFILING	CARTILAGE
GSM175811	SYNOVIAL MEMBRANE 2 NORMAL	GSE7307	HUMAN BODY INDEX - TRANSCRIPTIONAL PROFILING	CARTILAGE
GSM175812	SYNOVIAL MEMBRANE 3 NORMAL	GSE7307	HUMAN BODY INDEX - TRANSCRIPTIONAL PROFILING	CARTILAGE
GSM175814	HEART ATRIUM 2 NORMAL	GSE7307	HUMAN BODY INDEX - TRANSCRIPTIONAL PROFILING	HEART
GSM175815	HEART ATRIUM 3 NORMAL	GSE7307	HUMAN BODY INDEX - TRANSCRIPTIONAL PROFILING	HEART
GSM175816	HEART ATRIUM 4 NORMAL	GSE7307	HUMAN BODY INDEX - TRANSCRIPTIONAL PROFILING	HEART
GSM175817	HEART VENTRICLE 1 NORMAL	GSE7307	HUMAN BODY INDEX - TRANSCRIPTIONAL PROFILING	HEART
GSM175818	HEART VENTRICLE 2 NORMAL	GSE7307	HUMAN BODY INDEX - TRANSCRIPTIONAL PROFILING	HEART
GSM175819	HEART VENTRICLE 3 NORMAL	GSE7307	HUMAN BODY INDEX - TRANSCRIPTIONAL PROFILING	HEART
GSM175820	CORONARY ARTERY 1 NORMAL	GSE7307	HUMAN BODY INDEX - TRANSCRIPTIONAL PROFILING	ARTERY
GSM175821	CORONARY ARTERY 4 NORMAL	GSE7307	HUMAN BODY INDEX - TRANSCRIPTIONAL PROFILING	ARTERY
GSM175822	STOMACH CARDIAC 1 NORMAL	GSE7307	HUMAN BODY INDEX - TRANSCRIPTIONAL PROFILING	STOMACH
GSM175823	STOMACH CARDIAC 3 NORMAL	GSE7307	HUMAN BODY INDEX - TRANSCRIPTIONAL PROFILING	STOMACH
GSM175824	STOMACH CARDIAC 4 NORMAL	GSE7307	HUMAN BODY INDEX - TRANSCRIPTIONAL PROFILING	STOMACH
GSM175825	DORSAL ROOT GANGLIA 1 NORMAL	GSE7307	HUMAN BODY INDEX - TRANSCRIPTIONAL PROFILING	SPINAL CORD
GSM175826	DORSAL ROOT GANGLIA 2 NORMAL	GSE7307	HUMAN BODY INDEX - TRANSCRIPTIONAL PROFILING	SPINAL CORD
GSM175827	DORSAL ROOT GANGLIA 3 NORMAL	GSE7307	HUMAN BODY INDEX - TRANSCRIPTIONAL PROFILING	SPINAL CORD
GSM175828	DORSAL ROOT GANGLIA 4 NORMAL	GSE7307	HUMAN BODY INDEX - TRANSCRIPTIONAL PROFILING	SPINAL CORD
GSM175829	VENTRAL TEGMENTAL AREA 1 NORMAL	GSE7307	HUMAN BODY INDEX - TRANSCRIPTIONAL PROFILING	BRAIN
GSM175830	VENTRAL TEGMENTAL AREA 2 NORMAL	GSE7307	HUMAN BODY INDEX - TRANSCRIPTIONAL PROFILING	BRAIN
GSM175831	VENTRAL TEGMENTAL AREA 3 NORMAL	GSE7307	HUMAN BODY INDEX - TRANSCRIPTIONAL PROFILING	BRAIN
GSM175833	CERVIX 3 NORMAL	GSE7307	HUMAN BODY INDEX - TRANSCRIPTIONAL PROFILING	CERVIX UTERI
GSM175834	ADIPOSE TISSUE OMENTAL 1 NORMAL	GSE7307	HUMAN BODY INDEX - TRANSCRIPTIONAL PROFILING	ADIPOSE TISSUE
GSM175835	ADIPOSE TISSUE OMENTAL 2 NORMAL	GSE7307	HUMAN BODY INDEX - TRANSCRIPTIONAL PROFILING	ADIPOSE TISSUE
GSM175836	ADIPOSE TISSUE OMENTAL 3 NORMAL	GSE7307	HUMAN BODY INDEX - TRANSCRIPTIONAL PROFILING	ADIPOSE TISSUE
GSM175837	ADIPOSE TISSUE OMENTAL 4 NORMAL	GSE7307	HUMAN BODY INDEX - TRANSCRIPTIONAL PROFILING	ADIPOSE TISSUE
GSM175838	NIPPLE CROSS SECTION 1 NORMAL	GSE7307	HUMAN BODY INDEX - TRANSCRIPTIONAL PROFILING	BREAST
GSM175839	NIPPLE CROSS SECTION 2 NORMAL	GSE7307	HUMAN BODY INDEX - TRANSCRIPTIONAL PROFILING	BREAST
GSM175840	NIPPLE CROSS SECTION 3 NORMAL	GSE7307	HUMAN BODY INDEX - TRANSCRIPTIONAL PROFILING	BREAST
GSM175865	SPINAL CORD 1 NORMAL	GSE7307	HUMAN BODY INDEX - TRANSCRIPTIONAL PROFILING	SPINAL CORD
GSM175866	SPINAL CORD 2 NORMAL	GSE7307	HUMAN BODY INDEX - TRANSCRIPTIONAL PROFILING	SPINAL CORD
GSM175867	SPINAL CORD 3 NORMAL	GSE7307	HUMAN BODY INDEX - TRANSCRIPTIONAL PROFILING	SPINAL CORD
GSM175868	SPINAL CORD 4 NORMAL	GSE7307	HUMAN BODY INDEX - TRANSCRIPTIONAL PROFILING	SPINAL CORD
GSM175878	VAGINA 3 NORMAL	GSE7307	HUMAN BODY INDEX - TRANSCRIPTIONAL PROFILING	VAGINA
GSM175879	SAPHENOUS VEIN 2 NORMAL	GSE7307	HUMAN BODY INDEX - TRANSCRIPTIONAL PROFILING	VEIN
GSM175880	SAPHENOUS VEIN 3 NORMAL	GSE7307	HUMAN BODY INDEX - TRANSCRIPTIONAL PROFILING	VEIN
GSM175881	PENIS SG NORMAL	GSE7307	HUMAN BODY INDEX - TRANSCRIPTIONAL PROFILING	PENIS
GSM175882	SKELETAL MUSCLE 2 NORMAL	GSE7307	HUMAN BODY INDEX - TRANSCRIPTIONAL PROFILING	MUSCLE
GSM175883	SKELETAL MUSCLE 3 NORMAL	GSE7307	HUMAN BODY INDEX - TRANSCRIPTIONAL PROFILING	MUSCLE
GSM175884	SKELETAL MUSCLE 4 NORMAL	GSE7307	HUMAN BODY INDEX - TRANSCRIPTIONAL PROFILING	MUSCLE
GSM175896	TONGUE SUPERIOR WITH PAPILLAE 1 NORMAL	GSE7307	HUMAN BODY INDEX - TRANSCRIPTIONAL PROFILING	TONGUE
GSM175897	TONGUE SUPERIOR WITH PAPILLAE 2 NORMAL	GSE7307	HUMAN BODY INDEX - TRANSCRIPTIONAL PROFILING	TONGUE
GSM175898	TONGUE SUPERIOR WITH PAPILLAE 3 NORMAL	GSE7307	HUMAN BODY INDEX - TRANSCRIPTIONAL PROFILING	TONGUE
GSM175899	TONGUE SUPERIOR WITH PAPILLAE 4 NORMAL	GSE7307	HUMAN BODY INDEX - TRANSCRIPTIONAL PROFILING	TONGUE
GSM175900	TONGUE MAIN CORPUS 3 NORMAL	GSE7307	HUMAN BODY INDEX - TRANSCRIPTIONAL PROFILING	TONGUE
GSM175905	COLON BD NORMAL	GSE7307	HUMAN BODY INDEX - TRANSCRIPTIONAL PROFILING	COLON
GSM175906	BONE MARROW BD NORMAL	GSE7307	HUMAN BODY INDEX - TRANSCRIPTIONAL PROFILING	BONE MARROW
GSM175908	SMALL INTESTINE BD1 NORMAL	GSE7307	HUMAN BODY INDEX - TRANSCRIPTIONAL PROFILING	SMALL INTESTINE
GSM175910	FETAL LIVER BD NORMAL	GSE7307	HUMAN BODY INDEX - TRANSCRIPTIONAL PROFILING	LIVER
GSM175911	KIDNEY BD NORMAL	GSE7307	HUMAN BODY INDEX - TRANSCRIPTIONAL PROFILING	KIDNEY
GSM175923	PROSTATE 18 NORMAL	GSE7307	HUMAN BODY INDEX - TRANSCRIPTIONAL PROFILING	PROSTATE
GSM175924	PROSTATE 19 NORMAL	GSE7307	HUMAN BODY INDEX - TRANSCRIPTIONAL PROFILING	PROSTATE
GSM175925	PROSTATE 20 NORMAL	GSE7307	HUMAN BODY INDEX - TRANSCRIPTIONAL PROFILING	PROSTATE
GSM175926	PROSTATE 21 NORMAL	GSE7307	HUMAN BODY INDEX - TRANSCRIPTIONAL PROFILING	PROSTATE
GSM175927	PROSTATE 22 NORMAL	GSE7307	HUMAN BODY INDEX - TRANSCRIPTIONAL PROFILING	PROSTATE
GSM175928	PROSTATE 23 NORMAL	GSE7307	HUMAN BODY INDEX - TRANSCRIPTIONAL PROFILING	PROSTATE
GSM175935	HEART BD NORMAL	GSE7307	HUMAN BODY INDEX - TRANSCRIPTIONAL PROFILING	HEART
GSM175936	SPINAL CORD BD NORMAL	GSE7307	HUMAN BODY INDEX - TRANSCRIPTIONAL PROFILING	SPINAL CORD
GSM175937	PLACENTA BD NORMAL	GSE7307	HUMAN BODY INDEX - TRANSCRIPTIONAL PROFILING	PLACENTA
GSM175938	PROSTATE GLAND BD NORMAL	GSE7307	HUMAN BODY INDEX - TRANSCRIPTIONAL PROFILING	PROSTATE
GSM175939	SALIVARY GLAND BD NORMAL	GSE7307	HUMAN BODY INDEX - TRANSCRIPTIONAL PROFILING	SALIVARY GLAND
GSM175940	SKELETAL MUSCLE BD NORMAL	GSE7307	HUMAN BODY INDEX - TRANSCRIPTIONAL PROFILING	MUSCLE
GSM175941	SPLEEN BD NORMAL	GSE7307	HUMAN BODY INDEX - TRANSCRIPTIONAL PROFILING	SPLEEN
GSM175942	TESTES BD NORMAL	GSE7307	HUMAN BODY INDEX - TRANSCRIPTIONAL PROFILING	TESTIS
GSM175943	STOMACH BD NORMAL	GSE7307	HUMAN BODY INDEX - TRANSCRIPTIONAL PROFILING	STOMACH
GSM175944	TRACHEA BD NORMAL	GSE7307	HUMAN BODY INDEX - TRANSCRIPTIONAL PROFILING	TRACHEA
GSM175945	UTERUS BD NORMAL	GSE7307	HUMAN BODY INDEX - TRANSCRIPTIONAL PROFILING	UTERUS
GSM175946	TONGUE BD NORMAL	GSE7307	HUMAN BODY INDEX - TRANSCRIPTIONAL PROFILING	TONGUE
GSM175947	SMALL INTESTINE BD2 NORMAL	GSE7307	HUMAN BODY INDEX - TRANSCRIPTIONAL PROFILING	SMALL INTESTINE
GSM175948	SKIN BD NORMAL	GSE7307	HUMAN BODY INDEX - TRANSCRIPTIONAL PROFILING	SKIN
GSM175949	SMALL INTESTINE DUODENUM SG NORMAL	GSE7307	HUMAN BODY INDEX - TRANSCRIPTIONAL PROFILING	SMALL INTESTINE
GSM175950	PANCREAS SG1 NORMAL	GSE7307	HUMAN BODY INDEX - TRANSCRIPTIONAL PROFILING	PANCREAS
GSM175951	BONE MARROW SG NORMAL	GSE7307	HUMAN BODY INDEX - TRANSCRIPTIONAL PROFILING	BONE MARROW
GSM175952	SKIN SG NORMAL	GSE7307	HUMAN BODY INDEX - TRANSCRIPTIONAL PROFILING	SKIN
GSM175953	TONGUE SG NORMAL	GSE7307	HUMAN BODY INDEX - TRANSCRIPTIONAL PROFILING	TONGUE
GSM175954	THYROID GLAND BD NORMAL	GSE7307	HUMAN BODY INDEX - TRANSCRIPTIONAL PROFILING	THYROID
GSM175955	PROSTATE 24 NORMAL	GSE7307	HUMAN BODY INDEX - TRANSCRIPTIONAL PROFILING	PROSTATE
GSM175967	SKIN 4 NORMAL	GSE7307	HUMAN BODY INDEX - TRANSCRIPTIONAL PROFILING	SKIN
GSM175973	THYMUS GLAND 1 NORMAL	GSE7307	HUMAN BODY INDEX - TRANSCRIPTIONAL PROFILING	THYMUS
GSM175974	BONE MARROW 1 NORMAL	GSE7307	HUMAN BODY INDEX - TRANSCRIPTIONAL PROFILING	BONE MARROW
GSM175975	BONE MARROW 2 NORMAL	GSE7307	HUMAN BODY INDEX - TRANSCRIPTIONAL PROFILING	BONE MARROW
GSM175976	TONSIL 3 NORMAL	GSE7307	HUMAN BODY INDEX - TRANSCRIPTIONAL PROFILING	TONSIL
GSM175977	LUNG 3 NORMAL	GSE7307	HUMAN BODY INDEX - TRANSCRIPTIONAL PROFILING	LUNG
GSM175978	BRONCHUS 2 NORMAL	GSE7307	HUMAN BODY INDEX - TRANSCRIPTIONAL PROFILING	BRONCHUS
GSM175979	BRONCHUS 3 NORMAL	GSE7307	HUMAN BODY INDEX - TRANSCRIPTIONAL PROFILING	BRONCHUS
GSM175980	TRACHEA 2 NORMAL	GSE7307	HUMAN BODY INDEX - TRANSCRIPTIONAL PROFILING	TRACHEA
GSM175981	TRACHEA 3 NORMAL	GSE7307	HUMAN BODY INDEX - TRANSCRIPTIONAL PROFILING	TRACHEA
GSM175982	SMALL INTESTINE JEJUNUM 3 NORMAL	GSE7307	HUMAN BODY INDEX - TRANSCRIPTIONAL PROFILING	SMALL INTESTINE
GSM175983	COLON CECUM 1 NORMAL	GSE7307	HUMAN BODY INDEX - TRANSCRIPTIONAL PROFILING	COLON
GSM175984	COLON CECUM 3 NORMAL	GSE7307	HUMAN BODY INDEX - TRANSCRIPTIONAL PROFILING	COLON
GSM175985	SKELETAL MUSCLE SUPERIOR QUADRACEP 2 NORMAL	GSE7307	HUMAN BODY INDEX - TRANSCRIPTIONAL PROFILING	MUSCLE
GSM175991	PHARYNGEAL MUCOSA 2 NORMAL	GSE7307	HUMAN BODY INDEX - TRANSCRIPTIONAL PROFILING	PHARYNX
GSM175992	PHARYNGEAL MUCOSA 3 NORMAL	GSE7307	HUMAN BODY INDEX - TRANSCRIPTIONAL PROFILING	PHARYNX
GSM175993	SKIN 1 NORMAL	GSE7307	HUMAN BODY INDEX - TRANSCRIPTIONAL PROFILING	SKIN
GSM175994	ADIPOSE TISSUE 3 NORMAL	GSE7307	HUMAN BODY INDEX - TRANSCRIPTIONAL PROFILING	ADIPOSE TISSUE
GSM175998	SKIN 5 NORMAL 1	GSE7307	HUMAN BODY INDEX - TRANSCRIPTIONAL PROFILING	SKIN
GSM176011	SAPHENOUS VEIN 1 NORMAL	GSE7307	HUMAN BODY INDEX - TRANSCRIPTIONAL PROFILING	VEIN
GSM176012	LUNG 1 NORMAL	GSE7307	HUMAN BODY INDEX - TRANSCRIPTIONAL PROFILING	LUNG
GSM176013	PHARYNGEAL MUCOSA 1 NORMAL	GSE7307	HUMAN BODY INDEX - TRANSCRIPTIONAL PROFILING	PHARYNX
GSM176014	TONGUE MAIN CORPUS 1 NORMAL	GSE7307	HUMAN BODY INDEX - TRANSCRIPTIONAL PROFILING	TONGUE
GSM176015	TONSIL 2 NORMAL	GSE7307	HUMAN BODY INDEX - TRANSCRIPTIONAL PROFILING	TONSIL
GSM176016	AORTA 2 NORMAL	GSE7307	HUMAN BODY INDEX - TRANSCRIPTIONAL PROFILING	ARTERY
GSM176019	TONGUE MAIN CORPUS 2 NORMAL	GSE7307	HUMAN BODY INDEX - TRANSCRIPTIONAL PROFILING	TONGUE
GSM176021	LUNG 4 NORMAL	GSE7307	HUMAN BODY INDEX - TRANSCRIPTIONAL PROFILING	LUNG
GSM176022	BRONCHUS 4 NORMAL	GSE7307	HUMAN BODY INDEX - TRANSCRIPTIONAL PROFILING	BRONCHUS
GSM176023	TRACHEA 4 NORMAL	GSE7307	HUMAN BODY INDEX - TRANSCRIPTIONAL PROFILING	TRACHEA
GSM176025	PHARYNGEAL MUCOSA 4 NORMAL	GSE7307	HUMAN BODY INDEX - TRANSCRIPTIONAL PROFILING	PHARYNX
GSM176026	JOINT TISSUE SYNOVIUM 4 NORMAL	GSE7307	HUMAN BODY INDEX - TRANSCRIPTIONAL PROFILING	JOINT TISSUE
GSM176027	ADIPOSE TISSUE 4 NORMAL	GSE7307	HUMAN BODY INDEX - TRANSCRIPTIONAL PROFILING	ADIPOSE TISSUE
GSM176028	ADIPOSE TISSUE SUBCUTANEOUS 4 NORMAL	GSE7307	HUMAN BODY INDEX - TRANSCRIPTIONAL PROFILING	ADIPOSE TISSUE
GSM176029	TONGUE MAIN CORPUS 4 NORMAL	GSE7307	HUMAN BODY INDEX - TRANSCRIPTIONAL PROFILING	TONGUE
GSM176032	FALLOPIAN TUBE AB1 NORMAL	GSE7307	HUMAN BODY INDEX - TRANSCRIPTIONAL PROFILING	FALLOPIAN TUBE
GSM176035	PERICARDIUM AB NORMAL	GSE7307	HUMAN BODY INDEX - TRANSCRIPTIONAL PROFILING	HEART
GSM176038	VENA CAVA AB NORMAL	GSE7307	HUMAN BODY INDEX - TRANSCRIPTIONAL PROFILING	VEIN
GSM176039	ENDOMETRIUM 1 NORMAL	GSE7307	HUMAN BODY INDEX - TRANSCRIPTIONAL PROFILING	UTERUS
GSM176040	ENDOMETRIUM 19 NORMAL	GSE7307	HUMAN BODY INDEX - TRANSCRIPTIONAL PROFILING	UTERUS
GSM176041	ENDOMETRIUM 2 NORMAL	GSE7307	HUMAN BODY INDEX - TRANSCRIPTIONAL PROFILING	UTERUS
GSM176043	ENDOMETRIUM 21 NORMAL	GSE7307	HUMAN BODY INDEX - TRANSCRIPTIONAL PROFILING	UTERUS
GSM176057	SPINAL CORD 5 NORMAL	GSE7307	HUMAN BODY INDEX - TRANSCRIPTIONAL PROFILING	SPINAL CORD
GSM176061	THALAMUS 5 NORMAL	GSE7307	HUMAN BODY INDEX - TRANSCRIPTIONAL PROFILING	SPINAL CORD
GSM176063	TRIGEMINAL GANGLIA 5 NORMAL	GSE7307	HUMAN BODY INDEX - TRANSCRIPTIONAL PROFILING	SPINAL CORD
GSM176074	SPINAL CORD 10 NORMAL	GSE7307	HUMAN BODY INDEX - TRANSCRIPTIONAL PROFILING	SPINAL CORD
GSM176075	DORSAL ROOT GANGLIA 10 NORMAL	GSE7307	HUMAN BODY INDEX - TRANSCRIPTIONAL PROFILING	SPINAL CORD
GSM176078	VULVA 3 NORMAL	GSE7307	HUMAN BODY INDEX - TRANSCRIPTIONAL PROFILING	VULVA
GSM176079	VULVA 8 NORMAL	GSE7307	HUMAN BODY INDEX - TRANSCRIPTIONAL PROFILING	VULVA
GSM176080	VULVA 9 NORMAL	GSE7307	HUMAN BODY INDEX - TRANSCRIPTIONAL PROFILING	VULVA
GSM176081	VULVA 10 NORMAL	GSE7307	HUMAN BODY INDEX - TRANSCRIPTIONAL PROFILING	VULVA
GSM176093	ENDOMETRIUM 4 NORMAL	GSE7307	HUMAN BODY INDEX - TRANSCRIPTIONAL PROFILING	UTERUS
GSM176094	ENDOMETRIUM 5 NORMAL	GSE7307	HUMAN BODY INDEX - TRANSCRIPTIONAL PROFILING	UTERUS
GSM176095	ENDOMETRIUM 6 NORMAL	GSE7307	HUMAN BODY INDEX - TRANSCRIPTIONAL PROFILING	UTERUS
GSM176096	ENDOMETRIUM 7 NORMAL	GSE7307	HUMAN BODY INDEX - TRANSCRIPTIONAL PROFILING	UTERUS
GSM176102	MYOMETRIUM 16 NORMAL	GSE7307	HUMAN BODY INDEX - TRANSCRIPTIONAL PROFILING	UTERUS
GSM176104	MYOMETRIUM 17 NORMAL	GSE7307	HUMAN BODY INDEX - TRANSCRIPTIONAL PROFILING	UTERUS
GSM176112	AORTA 3 NORMAL	GSE7307	HUMAN BODY INDEX - TRANSCRIPTIONAL PROFILING	ARTERY
GSM176113	TESTES 5 NORMAL	GSE7307	HUMAN BODY INDEX - TRANSCRIPTIONAL PROFILING	TESTIS
GSM176114	TONSIL 5 NORMAL	GSE7307	HUMAN BODY INDEX - TRANSCRIPTIONAL PROFILING	TONSIL
GSM176115	CORONARY ARTERY 5 NORMAL	GSE7307	HUMAN BODY INDEX - TRANSCRIPTIONAL PROFILING	ARTERY
GSM176117	SKIN 5 NORMAL 2	GSE7307	HUMAN BODY INDEX - TRANSCRIPTIONAL PROFILING	SKIN
GSM176118	ADIPOSE TISSUE 5 NORMAL	GSE7307	HUMAN BODY INDEX - TRANSCRIPTIONAL PROFILING	ADIPOSE TISSUE
GSM176119	ADIPOSE TISSUE SUBCUTANEOUS 5 NORMAL	GSE7307	HUMAN BODY INDEX - TRANSCRIPTIONAL PROFILING	ADIPOSE TISSUE
GSM176121	ADIPOSE TISSUE SUBCUTANEOUS 6 NORMAL	GSE7307	HUMAN BODY INDEX - TRANSCRIPTIONAL PROFILING	ADIPOSE TISSUE
GSM176129	VAGINA 8 NORMAL	GSE7307	HUMAN BODY INDEX - TRANSCRIPTIONAL PROFILING	VAGINA
GSM176130	CERVIX 8 NORMAL	GSE7307	HUMAN BODY INDEX - TRANSCRIPTIONAL PROFILING	CERVIX UTERI
GSM176131	OVARY 9 NORMAL	GSE7307	HUMAN BODY INDEX - TRANSCRIPTIONAL PROFILING	OVARY
GSM176134	VAGINA 9 NORMAL	GSE7307	HUMAN BODY INDEX - TRANSCRIPTIONAL PROFILING	VAGINA
GSM176135	CERVIX 9 NORMAL	GSE7307	HUMAN BODY INDEX - TRANSCRIPTIONAL PROFILING	CERVIX UTERI
GSM176136	OVARY 10 NORMAL	GSE7307	HUMAN BODY INDEX - TRANSCRIPTIONAL PROFILING	OVARY
GSM176139	VAGINA 10 NORMAL	GSE7307	HUMAN BODY INDEX - TRANSCRIPTIONAL PROFILING	VAGINA
GSM176140	CERVIX 10 NORMAL	GSE7307	HUMAN BODY INDEX - TRANSCRIPTIONAL PROFILING	CERVIX UTERI
GSM176208	SPINAL CORD 8 NORMAL	GSE7307	HUMAN BODY INDEX - TRANSCRIPTIONAL PROFILING	SPINAL CORD
GSM176209	SPINAL CORD 9 NORMAL	GSE7307	HUMAN BODY INDEX - TRANSCRIPTIONAL PROFILING	SPINAL CORD
GSM176218	DORSAL ROOT GANGLIA 8 NORMAL	GSE7307	HUMAN BODY INDEX - TRANSCRIPTIONAL PROFILING	SPINAL CORD
GSM176219	DORSAL ROOT GANGLIA 9 NORMAL	GSE7307	HUMAN BODY INDEX - TRANSCRIPTIONAL PROFILING	SPINAL CORD
GSM176235	PERITNEUM 1 NORMAL	GSE7307	HUMAN BODY INDEX - TRANSCRIPTIONAL PROFILING	PERITONEUM
GSM176237	OVARY 1 NORMAL 2	GSE7307	HUMAN BODY INDEX - TRANSCRIPTIONAL PROFILING	OVARY
GSM176239	FALLOPIAN TUBE 1 NORMAL	GSE7307	HUMAN BODY INDEX - TRANSCRIPTIONAL PROFILING	FALLOPIAN TUBE
GSM176241	RETROCERVICAL INFILTRATE 1 NORMAL	GSE7307	HUMAN BODY INDEX - TRANSCRIPTIONAL PROFILING	CERVIX UTERI
GSM176262	THYMUS GLAND 10 NORMAL	GSE7307	HUMAN BODY INDEX - TRANSCRIPTIONAL PROFILING	THYMUS
GSM176263	AORTA 4 NORMAL	GSE7307	HUMAN BODY INDEX - TRANSCRIPTIONAL PROFILING	ARTERY
GSM176264	AORTA 10 NORMAL	GSE7307	HUMAN BODY INDEX - TRANSCRIPTIONAL PROFILING	ARTERY
GSM176265	SMALL INTESTINEJEJUNUM 6 NORMAL	GSE7307	HUMAN BODY INDEX - TRANSCRIPTIONAL PROFILING	SMALL INTESTINE
GSM176266	SMALL INTESTINE JEJUNUM 10 NORMAL	GSE7307	HUMAN BODY INDEX - TRANSCRIPTIONAL PROFILING	SMALL INTESTINE
GSM176268	JOINT TISSUE SYNOVIUM 2 NORMAL	GSE7307	HUMAN BODY INDEX - TRANSCRIPTIONAL PROFILING	JOINT TISSUE
GSM176269	JOINT TISSUE SYNOVIUM 7 NORMAL	GSE7307	HUMAN BODY INDEX - TRANSCRIPTIONAL PROFILING	JOINT TISSUE
GSM176270	PENIS 1 NORMAL	GSE7307	HUMAN BODY INDEX - TRANSCRIPTIONAL PROFILING	PENIS
GSM176271	PENIS 2 NORMAL	GSE7307	HUMAN BODY INDEX - TRANSCRIPTIONAL PROFILING	PENIS
GSM176272	PENIS 4 NORMAL	GSE7307	HUMAN BODY INDEX - TRANSCRIPTIONAL PROFILING	PENIS
GSM176273	PENIS 5 NORMAL	GSE7307	HUMAN BODY INDEX - TRANSCRIPTIONAL PROFILING	PENIS
GSM176274	PENIS 6 NORMAL	GSE7307	HUMAN BODY INDEX - TRANSCRIPTIONAL PROFILING	PENIS
GSM176275	TESTES 4 NORMAL	GSE7307	HUMAN BODY INDEX - TRANSCRIPTIONAL PROFILING	TESTIS
GSM176276	TESTES 6 NORMAL	GSE7307	HUMAN BODY INDEX - TRANSCRIPTIONAL PROFILING	TESTIS
GSM176277	PROSTATE GLAND 5 NORMAL	GSE7307	HUMAN BODY INDEX - TRANSCRIPTIONAL PROFILING	PROSTATE
GSM176278	PROSTATE GLAND 6 NORMAL	GSE7307	HUMAN BODY INDEX - TRANSCRIPTIONAL PROFILING	PROSTATE
GSM176279	URETHRA 5 NORMAL	GSE7307	HUMAN BODY INDEX - TRANSCRIPTIONAL PROFILING	URETHRA
GSM176280	URETHRA 6 NORMAL	GSE7307	HUMAN BODY INDEX - TRANSCRIPTIONAL PROFILING	URETHRA
GSM176290	SYNOVIAL MEMBRANE 4 NORMAL	GSE7307	HUMAN BODY INDEX - TRANSCRIPTIONAL PROFILING	JOINT TISSUE
GSM176291	SYNOVIAL MEMBRANE 5 NORMAL	GSE7307	HUMAN BODY INDEX - TRANSCRIPTIONAL PROFILING	JOINT TISSUE
GSM176292	SYNOVIAL MEMBRANE 6 NORMAL	GSE7307	HUMAN BODY INDEX - TRANSCRIPTIONAL PROFILING	JOINT TISSUE
GSM176294	FALLOPIAN TUBE AB2 NORMAL	GSE7307	HUMAN BODY INDEX - TRANSCRIPTIONAL PROFILING	FALLOPIAN TUBE
GSM176300	BONE MARROW 10 NORMAL	GSE7307	HUMAN BODY INDEX - TRANSCRIPTIONAL PROFILING	BONE MARROW
GSM176301	DELTOID MUSCLE 1 NORMAL	GSE7307	HUMAN BODY INDEX - TRANSCRIPTIONAL PROFILING	MUSCLE
GSM176310	DELTOID MUSCLE 2 NORMAL	GSE7307	HUMAN BODY INDEX - TRANSCRIPTIONAL PROFILING	MUSCLE
GSM176318	OVARY 3 NORMAL	GSE7307	HUMAN BODY INDEX - TRANSCRIPTIONAL PROFILING	OVARY
GSM176321	KIDNEY CORTEX 1 NORMAL	GSE7307	HUMAN BODY INDEX - TRANSCRIPTIONAL PROFILING	KIDNEY
GSM176322	KIDNEY CORTEX 2 NORMAL	GSE7307	HUMAN BODY INDEX - TRANSCRIPTIONAL PROFILING	KIDNEY
GSM176323	KIDNEY CORTEX 3 NORMAL	GSE7307	HUMAN BODY INDEX - TRANSCRIPTIONAL PROFILING	KIDNEY
GSM176324	KIDNEY CORTEX 4 NORMAL	GSE7307	HUMAN BODY INDEX - TRANSCRIPTIONAL PROFILING	KIDNEY
GSM176325	PROSTATE GLAND 1 NORMAL	GSE7307	HUMAN BODY INDEX - TRANSCRIPTIONAL PROFILING	PROSTATE
GSM176326	PROSTATE GLAND 2 NORMAL	GSE7307	HUMAN BODY INDEX - TRANSCRIPTIONAL PROFILING	PROSTATE
GSM176327	PROSTATE GLAND 4 NORMAL	GSE7307	HUMAN BODY INDEX - TRANSCRIPTIONAL PROFILING	PROSTATE
GSM176328	SPLEEN 1 NORMAL	GSE7307	HUMAN BODY INDEX - TRANSCRIPTIONAL PROFILING	SPLEEN
GSM176329	SPLEEN 2 NORMAL	GSE7307	HUMAN BODY INDEX - TRANSCRIPTIONAL PROFILING	SPLEEN
GSM176330	SPLEEN 3 NORMAL	GSE7307	HUMAN BODY INDEX - TRANSCRIPTIONAL PROFILING	SPLEEN
GSM176331	SPLEEN 4 NORMAL	GSE7307	HUMAN BODY INDEX - TRANSCRIPTIONAL PROFILING	SPLEEN
GSM176332	LIVER 1 NORMAL	GSE7307	HUMAN BODY INDEX - TRANSCRIPTIONAL PROFILING	LIVER
GSM176333	LIVER 2 NORMAL	GSE7307	HUMAN BODY INDEX - TRANSCRIPTIONAL PROFILING	LIVER
GSM176334	LIVER 3 NORMAL	GSE7307	HUMAN BODY INDEX - TRANSCRIPTIONAL PROFILING	LIVER
GSM176335	LIVER 4 NORMAL	GSE7307	HUMAN BODY INDEX - TRANSCRIPTIONAL PROFILING	LIVER
GSM176336	STOMACH FUNDUS 1 NORMAL	GSE7307	HUMAN BODY INDEX - TRANSCRIPTIONAL PROFILING	STOMACH
GSM176337	STOMACH FUNDUS 2 NORMAL	GSE7307	HUMAN BODY INDEX - TRANSCRIPTIONAL PROFILING	STOMACH
GSM176338	STOMACH FUNDUS 3 NORMAL	GSE7307	HUMAN BODY INDEX - TRANSCRIPTIONAL PROFILING	STOMACH
GSM176339	STOMACH FUNDUS 4 NORMAL	GSE7307	HUMAN BODY INDEX - TRANSCRIPTIONAL PROFILING	STOMACH
GSM176340	STOMACH PYLORIC 1 NORMAL	GSE7307	HUMAN BODY INDEX - TRANSCRIPTIONAL PROFILING	STOMACH
GSM176341	STOMACH PYLORIC 2 NORMAL	GSE7307	HUMAN BODY INDEX - TRANSCRIPTIONAL PROFILING	STOMACH
GSM176342	STOMACH PYLORIC 3 NORMAL	GSE7307	HUMAN BODY INDEX - TRANSCRIPTIONAL PROFILING	STOMACH
GSM176343	STOMACH PYLORIC 4 NORMAL	GSE7307	HUMAN BODY INDEX - TRANSCRIPTIONAL PROFILING	STOMACH
GSM176385	ORAL MUCOSA 1 NORMAL	GSE7307	HUMAN BODY INDEX - TRANSCRIPTIONAL PROFILING	ORAL CAVITY
GSM176386	ORAL MUCOSA 2 NORMAL	GSE7307	HUMAN BODY INDEX - TRANSCRIPTIONAL PROFILING	ORAL CAVITY
GSM176387	ORAL MUCOSA 3 NORMAL	GSE7307	HUMAN BODY INDEX - TRANSCRIPTIONAL PROFILING	ORAL CAVITY
GSM176388	ORAL MUCOSA 4 NORMAL	GSE7307	HUMAN BODY INDEX - TRANSCRIPTIONAL PROFILING	ORAL CAVITY
GSM176389	ESOPHAGUS 1 NORMAL	GSE7307	HUMAN BODY INDEX - TRANSCRIPTIONAL PROFILING	ESOPHAGUS
GSM176390	ESOPHAGUS 2 NORMAL	GSE7307	HUMAN BODY INDEX - TRANSCRIPTIONAL PROFILING	ESOPHAGUS
GSM176391	ESOPHAGUS 3 NORMAL	GSE7307	HUMAN BODY INDEX - TRANSCRIPTIONAL PROFILING	ESOPHAGUS
GSM176392	ESOPHAGUS 4 NORMAL	GSE7307	HUMAN BODY INDEX - TRANSCRIPTIONAL PROFILING	ESOPHAGUS
GSM176407	ADRENAL GLAND CORTEX 1 NORMAL	GSE7307	HUMAN BODY INDEX - TRANSCRIPTIONAL PROFILING	ADRENAL GLAND
GSM176408	ADRENAL GLAND CORTEX 2 NORMAL	GSE7307	HUMAN BODY INDEX - TRANSCRIPTIONAL PROFILING	ADRENAL GLAND
GSM176409	ADRENAL GLAND CORTEX 3 NORMAL	GSE7307	HUMAN BODY INDEX - TRANSCRIPTIONAL PROFILING	ADRENAL GLAND
GSM176410	ADRENAL GLAND CORTEX 4 NORMAL	GSE7307	HUMAN BODY INDEX - TRANSCRIPTIONAL PROFILING	ADRENAL GLAND
GSM176414	SALIVARY GLAND 1 NORMAL	GSE7307	HUMAN BODY INDEX - TRANSCRIPTIONAL PROFILING	SALIVARY GLAND
GSM176415	SALIVARY GLAND 2 NORMAL	GSE7307	HUMAN BODY INDEX - TRANSCRIPTIONAL PROFILING	SALIVARY GLAND
GSM176416	SALIVARY GLAND 3 NORMAL	GSE7307	HUMAN BODY INDEX - TRANSCRIPTIONAL PROFILING	SALIVARY GLAND
GSM176417	SALIVARY GLAND 4 NORMAL	GSE7307	HUMAN BODY INDEX - TRANSCRIPTIONAL PROFILING	SALIVARY GLAND
GSM176418	THYROID GLAND 1 NORMAL	GSE7307	HUMAN BODY INDEX - TRANSCRIPTIONAL PROFILING	THYROID
GSM176419	THYROID GLAND 2 NORMAL	GSE7307	HUMAN BODY INDEX - TRANSCRIPTIONAL PROFILING	THYROID
GSM176420	THYROID GLAND 3 NORMAL	GSE7307	HUMAN BODY INDEX - TRANSCRIPTIONAL PROFILING	THYROID
GSM176421	THYROID GLAND 4 NORMAL	GSE7307	HUMAN BODY INDEX - TRANSCRIPTIONAL PROFILING	THYROID
GSM176422	TESTES 1 NORMAL	GSE7307	HUMAN BODY INDEX - TRANSCRIPTIONAL PROFILING	TESTIS
GSM176423	TESTES 2 NORMAL	GSE7307	HUMAN BODY INDEX - TRANSCRIPTIONAL PROFILING	TESTIS
GSM176424	KIDNEY MEDULLA 1 NORMAL	GSE7307	HUMAN BODY INDEX - TRANSCRIPTIONAL PROFILING	KIDNEY
GSM176425	KIDNEY MEDULLA 2 NORMAL	GSE7307	HUMAN BODY INDEX - TRANSCRIPTIONAL PROFILING	KIDNEY
GSM176426	KIDNEY MEDULLA 3 NORMAL	GSE7307	HUMAN BODY INDEX - TRANSCRIPTIONAL PROFILING	KIDNEY
GSM176427	KIDNEY MEDULLA 4 NORMAL	GSE7307	HUMAN BODY INDEX - TRANSCRIPTIONAL PROFILING	KIDNEY
GSM176428	URETHRA 1 NORMAL	GSE7307	HUMAN BODY INDEX - TRANSCRIPTIONAL PROFILING	URETHRA
GSM176429	URETHRA 2 NORMAL	GSE7307	HUMAN BODY INDEX - TRANSCRIPTIONAL PROFILING	URETHRA
GSM176430	URETHRA 4 NORMAL	GSE7307	HUMAN BODY INDEX - TRANSCRIPTIONAL PROFILING	URETHRA
GSM176431	LYMPH NODES 1 NORMAL	GSE7307	HUMAN BODY INDEX - TRANSCRIPTIONAL PROFILING	LYMPH NODE
GSM176432	LYMPH NODES 2 NORMAL	GSE7307	HUMAN BODY INDEX - TRANSCRIPTIONAL PROFILING	LYMPH NODE
GSM176433	LYMPH NODES 3 NORMAL	GSE7307	HUMAN BODY INDEX - TRANSCRIPTIONAL PROFILING	LYMPH NODE
GSM176434	LYMPH NODES 4 NORMAL	GSE7307	HUMAN BODY INDEX - TRANSCRIPTIONAL PROFILING	LYMPH NODE
GSM176435	HEART ATRIUM 1 NORMAL	GSE7307	HUMAN BODY INDEX - TRANSCRIPTIONAL PROFILING	HEART
GSM178549	DONOR A, PRE G-CSF	GSE7400	HEMATOPOIETIC STEM CELL MOBILIZATION WITH G-CSF (GENE EXPRESSION PROFILING)	BLOOD
GSM178746	WHOLE SALIVA CONTROL 5	GSE7451	PRIMARY SJOGREN'S SYNDROME AND CONTROL WHOLE SALIVA	ORAL CAVITY
GSM180372	WHOLE SALIVA CONTROL 1	GSE7451	PRIMARY SJOGREN'S SYNDROME AND CONTROL WHOLE SALIVA	ORAL CAVITY
GSM180373	WHOLE SALIVA CONTROL 2	GSE7451	PRIMARY SJOGREN'S SYNDROME AND CONTROL WHOLE SALIVA	ORAL CAVITY
GSM180374	WHOLE SALIVA CONTROL 3	GSE7451	PRIMARY SJOGREN'S SYNDROME AND CONTROL WHOLE SALIVA	ORAL CAVITY
GSM180375	WHOLE SALIVA CONTROL 4	GSE7451	PRIMARY SJOGREN'S SYNDROME AND CONTROL WHOLE SALIVA	ORAL CAVITY
GSM180376	WHOLE SALIVA CONTROL 6	GSE7451	PRIMARY SJOGREN'S SYNDROME AND CONTROL WHOLE SALIVA	ORAL CAVITY
GSM180377	WHOLE SALIVA CONTROL 7	GSE7451	PRIMARY SJOGREN'S SYNDROME AND CONTROL WHOLE SALIVA	ORAL CAVITY
GSM180378	WHOLE SALIVA CONTROL 8	GSE7451	PRIMARY SJOGREN'S SYNDROME AND CONTROL WHOLE SALIVA	ORAL CAVITY
GSM180379	WHOLE SALIVA CONTROL 9	GSE7451	PRIMARY SJOGREN'S SYNDROME AND CONTROL WHOLE SALIVA	ORAL CAVITY
GSM180380	WHOLE SALIVA CONTROL 10	GSE7451	PRIMARY SJOGREN'S SYNDROME AND CONTROL WHOLE SALIVA	ORAL CAVITY
GSM180603	CP10BA_SUBJECT 10	GSE7462	GENE EXPRESSION OF DIESEL EXHAUST INHALATION IN PERIPHERAL BLOOD MONONUCLEAR CELLS FROM HEALTHY HUMAN VOLUNTEERS	BLOOD
GSM180991	BLADDER_CONTROL_POOL-1	GSE7476	ANALYSIS OF CLINICAL BLADDER CANCER CLASSIFICATION ACCORDING TO MICROARRAY EXPRESSION PROFILES	BLADDER
GSM180992	BLADDER_CONTROL_POOL-2	GSE7476	ANALYSIS OF CLINICAL BLADDER CANCER CLASSIFICATION ACCORDING TO MICROARRAY EXPRESSION PROFILES	BLADDER
GSM180993	BLADDER_CONTROL_POOL-3	GSE7476	ANALYSIS OF CLINICAL BLADDER CANCER CLASSIFICATION ACCORDING TO MICROARRAY EXPRESSION PROFILES	BLADDER
GSM183234	GROUP 1, NORMAL SKIN, 6611 A5	GSE7553	GENE EXPRESSION PATTERNS INVOLVED IN THE MALIGNANT TRANSFORMATION AND PROGRESSION OF METASTATIC MELANOMA	SKIN
GSM183299	GROUP 3, NORMAL HUMAN EPIDERMAL MELANOCYTES, NHEM	GSE7553	GENE EXPRESSION PATTERNS INVOLVED IN THE MALIGNANT TRANSFORMATION AND PROGRESSION OF METASTATIC MELANOMA	SKIN
GSM183300	GROUP 3, NORMAL SKIN, N7288C	GSE7553	GENE EXPRESSION PATTERNS INVOLVED IN THE MALIGNANT TRANSFORMATION AND PROGRESSION OF METASTATIC MELANOMA	SKIN
GSM183301	GROUP 3, NORMAL SKIN, N7598J	GSE7553	GENE EXPRESSION PATTERNS INVOLVED IN THE MALIGNANT TRANSFORMATION AND PROGRESSION OF METASTATIC MELANOMA	SKIN
GSM183302	GROUP 3, NORMAL SKIN, N7600G	GSE7553	GENE EXPRESSION PATTERNS INVOLVED IN THE MALIGNANT TRANSFORMATION AND PROGRESSION OF METASTATIC MELANOMA	SKIN
GSM183605	PLACENTA-0449-UNINFLAMED-UNINFECTED-REP1	GSE7586	GENOME WIDE ANALYSIS OF PLACENTAL MALARIA	PLACENTA
GSM183606	PLACENTA-0502-UNINFLAMED-UNINFECTED-REP1	GSE7586	GENOME WIDE ANALYSIS OF PLACENTAL MALARIA	PLACENTA
GSM183607	PLACENTA-0517-UNINFLAMED-UNINFECTED-REP1	GSE7586	GENOME WIDE ANALYSIS OF PLACENTAL MALARIA	PLACENTA
GSM183608	PLACENTA-0606-UNINFLAMED-UNINFECTED-REP1	GSE7586	GENOME WIDE ANALYSIS OF PLACENTAL MALARIA	PLACENTA
GSM183609	PLACENTA-0735-UNINFLAMED-UNINFECTED-REP1	GSE7586	GENOME WIDE ANALYSIS OF PLACENTAL MALARIA	PLACENTA
GSM184354	SUBSTANTIA NIGRA NORMAL REP1	GSE7621	EXPRESSION DATA OF SUBSTANTIA NIGRA FROM POSTMORTEM HUMAN BRAIN OF PARKINSON'S DISEASE PATIENTS (PD)	BRAIN
GSM184355	SUBSTANTIA NIGRA NORMAL REP2	GSE7621	EXPRESSION DATA OF SUBSTANTIA NIGRA FROM POSTMORTEM HUMAN BRAIN OF PARKINSON'S DISEASE PATIENTS (PD)	BRAIN
GSM184356	SUBSTANTIA NIGRA NORMAL REP3	GSE7621	EXPRESSION DATA OF SUBSTANTIA NIGRA FROM POSTMORTEM HUMAN BRAIN OF PARKINSON'S DISEASE PATIENTS (PD)	BRAIN
GSM187156	NON-TUMORAL, (1076)	GSE7696	GLIOBLASTOMA FROM A HOMOGENOUS COHORT OF PATIENTS TREATED WITHIN CLINICAL TRIAL	BRAIN
GSM187170	NON-TUMORAL, (148)	GSE7696	GLIOBLASTOMA FROM A HOMOGENOUS COHORT OF PATIENTS TREATED WITHIN CLINICAL TRIAL	BRAIN
GSM187584	01L4G: NORMAL CONTROL	GSE7753	GENE EXPRESSION PROFILING IN PERIPHERAL BLOOD IN UNTREATED NEW ONSET SYSTEMIC JUVENILE IDIOPATHIC ARTHRITIS	BLOOD
GSM188680	NORMAL_REACTIVE_LYMPH_NODE_POOL	GSE7788	NODULAR LYMPHOCYTE PREDOMINANT HODGKIN'S LYMPHOMA VS T CELL/HISTIOCYTE RICH B CELL LYMPHOMA	LYMPH NODE
GSM189455	VT_EPIDI_NORM_26ANS_CORPS	GSE7808	REGION SPECIFIC GENE EXPRESSION PROFILING ALONG THE HUMAN EPIDIDYMIS	EPIDIDYMIS
GSM189456	VT_EPIDI_NORM_26ANS_QUEUE	GSE7808	REGION SPECIFIC GENE EXPRESSION PROFILING ALONG THE HUMAN EPIDIDYMIS	EPIDIDYMIS
GSM189457	VT_EPIDI_NORM_26ANS_TETE	GSE7808	REGION SPECIFIC GENE EXPRESSION PROFILING ALONG THE HUMAN EPIDIDYMIS	EPIDIDYMIS
GSM189458	VT_EPIDI_NORM_47ANS_CORPS	GSE7808	REGION SPECIFIC GENE EXPRESSION PROFILING ALONG THE HUMAN EPIDIDYMIS	EPIDIDYMIS
GSM189459	VT_EPIDI_NORM_47ANS_QUEUE	GSE7808	REGION SPECIFIC GENE EXPRESSION PROFILING ALONG THE HUMAN EPIDIDYMIS	EPIDIDYMIS
GSM189460	VT_EPIDI_NORM_47ANS_TETE	GSE7808	REGION SPECIFIC GENE EXPRESSION PROFILING ALONG THE HUMAN EPIDIDYMIS	EPIDIDYMIS
GSM189461	VT_EPIDI_NORM_50ANS_CORPS	GSE7808	REGION SPECIFIC GENE EXPRESSION PROFILING ALONG THE HUMAN EPIDIDYMIS	EPIDIDYMIS
GSM189462	VT_EPIDI_NORM_50ANS_QUEUE	GSE7808	REGION SPECIFIC GENE EXPRESSION PROFILING ALONG THE HUMAN EPIDIDYMIS	EPIDIDYMIS
GSM189463	VT_EPIDI_NORM_50ANS_TETE	GSE7808	REGION SPECIFIC GENE EXPRESSION PROFILING ALONG THE HUMAN EPIDIDYMIS	EPIDIDYMIS
GSM189751	HEALTHY TWIN 01A	GSE7821	EXPRESSION DATA FROM HUMAN INTESTINAL BIOPSIES	COLON
GSM189752	HEALTHY TWIN 01B	GSE7821	EXPRESSION DATA FROM HUMAN INTESTINAL BIOPSIES	COLON
GSM189753	HEALTHY TWIN 02A	GSE7821	EXPRESSION DATA FROM HUMAN INTESTINAL BIOPSIES	COLON
GSM189754	HEALTHY TWIN 02B	GSE7821	EXPRESSION DATA FROM HUMAN INTESTINAL BIOPSIES	COLON
GSM190393	HUMAN_AIRWAY_CONTROL	GSE7845	PROINFLAMMATORY RESPONSES OF HUMAN AIRWAY CELLS TO RICIN INVOLVE STRESS-ACTIVATED PROTEIN KINASES AND NF-+¦B	TRACHEA
GSM190400	EUTOPIC ENDOMETRIUM FROM PATIENTS WITHOUT ENDOMETRIOSIS, BIOLOGICAL REP1	GSE7846	DIFFERENTIALLY EXPRESSED GENES IN HEECS OF EUTOPIC ENDOMETRIUM OF PATIENTS WITH ENDOMETRIOSIS COMPARED WITH CONTROL	UTERUS
GSM190401	EUTOPIC ENDOMETRIUM FROM PATIENTS WITHOUT ENDOMETRIOSIS, BIOLOGICAL REP2	GSE7846	DIFFERENTIALLY EXPRESSED GENES IN HEECS OF EUTOPIC ENDOMETRIUM OF PATIENTS WITH ENDOMETRIOSIS COMPARED WITH CONTROL	UTERUS
GSM190402	EUTOPIC ENDOMETRIUM FROM PATIENTS WITHOUT ENDOMETRIOSIS, BIOLOGICAL REP3	GSE7846	DIFFERENTIALLY EXPRESSED GENES IN HEECS OF EUTOPIC ENDOMETRIUM OF PATIENTS WITH ENDOMETRIOSIS COMPARED WITH CONTROL	UTERUS
GSM190403	EUTOPIC ENDOMETRIUM FROM PATIENTS WITHOUT ENDOMETRIOSIS, BIOLOGICAL REP4	GSE7846	DIFFERENTIALLY EXPRESSED GENES IN HEECS OF EUTOPIC ENDOMETRIUM OF PATIENTS WITH ENDOMETRIOSIS COMPARED WITH CONTROL	UTERUS
GSM190404	EUTOPIC ENDOMETRIUM FROM PATIENTS WITHOUT ENDOMETRIOSIS, BIOLOGICAL REP5	GSE7846	DIFFERENTIALLY EXPRESSED GENES IN HEECS OF EUTOPIC ENDOMETRIUM OF PATIENTS WITH ENDOMETRIOSIS COMPARED WITH CONTROL	UTERUS
GSM190876	NORMAL RENAL CORTICAL TISSUE_1	GSE7869	EXPRESSION DATA FROM RENAL CYSTS OF AUTOSOMAL DOMINANT POLYCYSTIC KIDNEY DISEASE (ADPKD) PATIENTS	KIDNEY
GSM190877	NORMAL RENAL CORTICAL TISSUE_2	GSE7869	EXPRESSION DATA FROM RENAL CYSTS OF AUTOSOMAL DOMINANT POLYCYSTIC KIDNEY DISEASE (ADPKD) PATIENTS	KIDNEY
GSM190878	NORMAL RENAL CORTICAL TISSUE_3	GSE7869	EXPRESSION DATA FROM RENAL CYSTS OF AUTOSOMAL DOMINANT POLYCYSTIC KIDNEY DISEASE (ADPKD) PATIENTS	KIDNEY
GSM194457	NORMAL BREAST (B83)	GSE7904	EXPRESSION DATA FROM HUMAN BREAST TISSUE	BREAST
GSM194458	NORMAL BREAST (B87)	GSE7904	EXPRESSION DATA FROM HUMAN BREAST TISSUE	BREAST
GSM197173	CORD BLOOD 26	GSE7967	ACTIVATION OF INFLAMMATION AND NFKB SIGNALING IN INFANTS BORN TO ARSENIC EXPOSED MOTHERS	UMBILICAL CORD BLOOD
GSM197174	CORD BLOOD 26_2	GSE7967	ACTIVATION OF INFLAMMATION AND NFKB SIGNALING IN INFANTS BORN TO ARSENIC EXPOSED MOTHERS	UMBILICAL CORD BLOOD
GSM197175	CORD BLOOD 1	GSE7967	ACTIVATION OF INFLAMMATION AND NFKB SIGNALING IN INFANTS BORN TO ARSENIC EXPOSED MOTHERS	UMBILICAL CORD BLOOD
GSM197176	CORD BLOOD 1_2	GSE7967	ACTIVATION OF INFLAMMATION AND NFKB SIGNALING IN INFANTS BORN TO ARSENIC EXPOSED MOTHERS	UMBILICAL CORD BLOOD
GSM197177	CORD BLOOD 2	GSE7967	ACTIVATION OF INFLAMMATION AND NFKB SIGNALING IN INFANTS BORN TO ARSENIC EXPOSED MOTHERS	UMBILICAL CORD BLOOD
GSM197178	CORD BLOOD 2_2	GSE7967	ACTIVATION OF INFLAMMATION AND NFKB SIGNALING IN INFANTS BORN TO ARSENIC EXPOSED MOTHERS	UMBILICAL CORD BLOOD
GSM197179	CORD BLOOD 3	GSE7967	ACTIVATION OF INFLAMMATION AND NFKB SIGNALING IN INFANTS BORN TO ARSENIC EXPOSED MOTHERS	UMBILICAL CORD BLOOD
GSM197180	CORD BLOOD 3_2	GSE7967	ACTIVATION OF INFLAMMATION AND NFKB SIGNALING IN INFANTS BORN TO ARSENIC EXPOSED MOTHERS	UMBILICAL CORD BLOOD
GSM197181	CORD BLOOD 4	GSE7967	ACTIVATION OF INFLAMMATION AND NFKB SIGNALING IN INFANTS BORN TO ARSENIC EXPOSED MOTHERS	UMBILICAL CORD BLOOD
GSM197182	CORD BLOOD 4_2	GSE7967	ACTIVATION OF INFLAMMATION AND NFKB SIGNALING IN INFANTS BORN TO ARSENIC EXPOSED MOTHERS	UMBILICAL CORD BLOOD
GSM197183	CORD BLOOD 14	GSE7967	ACTIVATION OF INFLAMMATION AND NFKB SIGNALING IN INFANTS BORN TO ARSENIC EXPOSED MOTHERS	UMBILICAL CORD BLOOD
GSM197184	CORD BLOOD 14_2	GSE7967	ACTIVATION OF INFLAMMATION AND NFKB SIGNALING IN INFANTS BORN TO ARSENIC EXPOSED MOTHERS	UMBILICAL CORD BLOOD
GSM197186	CORD BLOOD 18_2	GSE7967	ACTIVATION OF INFLAMMATION AND NFKB SIGNALING IN INFANTS BORN TO ARSENIC EXPOSED MOTHERS	UMBILICAL CORD BLOOD
GSM197187	CORD BLOOD 16	GSE7967	ACTIVATION OF INFLAMMATION AND NFKB SIGNALING IN INFANTS BORN TO ARSENIC EXPOSED MOTHERS	UMBILICAL CORD BLOOD
GSM197188	CORD BLOOD 16_2	GSE7967	ACTIVATION OF INFLAMMATION AND NFKB SIGNALING IN INFANTS BORN TO ARSENIC EXPOSED MOTHERS	UMBILICAL CORD BLOOD
GSM197189	CORD BLOOD 17	GSE7967	ACTIVATION OF INFLAMMATION AND NFKB SIGNALING IN INFANTS BORN TO ARSENIC EXPOSED MOTHERS	UMBILICAL CORD BLOOD
GSM197190	CORD BLOOD 17_2	GSE7967	ACTIVATION OF INFLAMMATION AND NFKB SIGNALING IN INFANTS BORN TO ARSENIC EXPOSED MOTHERS	UMBILICAL CORD BLOOD
GSM197191	CORD BLOOD 15	GSE7967	ACTIVATION OF INFLAMMATION AND NFKB SIGNALING IN INFANTS BORN TO ARSENIC EXPOSED MOTHERS	UMBILICAL CORD BLOOD
GSM197192	CORD BLOOD 15_2	GSE7967	ACTIVATION OF INFLAMMATION AND NFKB SIGNALING IN INFANTS BORN TO ARSENIC EXPOSED MOTHERS	UMBILICAL CORD BLOOD
GSM197193	CORD BLOOD 24	GSE7967	ACTIVATION OF INFLAMMATION AND NFKB SIGNALING IN INFANTS BORN TO ARSENIC EXPOSED MOTHERS	UMBILICAL CORD BLOOD
GSM197194	CORD BLOOD 24_2	GSE7967	ACTIVATION OF INFLAMMATION AND NFKB SIGNALING IN INFANTS BORN TO ARSENIC EXPOSED MOTHERS	UMBILICAL CORD BLOOD
GSM197195	CORD BLOOD 6	GSE7967	ACTIVATION OF INFLAMMATION AND NFKB SIGNALING IN INFANTS BORN TO ARSENIC EXPOSED MOTHERS	UMBILICAL CORD BLOOD
GSM197196	CORD BLOOD 6_2	GSE7967	ACTIVATION OF INFLAMMATION AND NFKB SIGNALING IN INFANTS BORN TO ARSENIC EXPOSED MOTHERS	UMBILICAL CORD BLOOD
GSM197197	CORD BLOOD 7	GSE7967	ACTIVATION OF INFLAMMATION AND NFKB SIGNALING IN INFANTS BORN TO ARSENIC EXPOSED MOTHERS	UMBILICAL CORD BLOOD
GSM197198	CORD BLOOD 7_2	GSE7967	ACTIVATION OF INFLAMMATION AND NFKB SIGNALING IN INFANTS BORN TO ARSENIC EXPOSED MOTHERS	UMBILICAL CORD BLOOD
GSM197199	CORD BLOOD 8	GSE7967	ACTIVATION OF INFLAMMATION AND NFKB SIGNALING IN INFANTS BORN TO ARSENIC EXPOSED MOTHERS	UMBILICAL CORD BLOOD
GSM197200	CORD BLOOD 8_2	GSE7967	ACTIVATION OF INFLAMMATION AND NFKB SIGNALING IN INFANTS BORN TO ARSENIC EXPOSED MOTHERS	UMBILICAL CORD BLOOD
GSM197201	CORD BLOOD 13	GSE7967	ACTIVATION OF INFLAMMATION AND NFKB SIGNALING IN INFANTS BORN TO ARSENIC EXPOSED MOTHERS	UMBILICAL CORD BLOOD
GSM197202	CORD BLOOD 13_2	GSE7967	ACTIVATION OF INFLAMMATION AND NFKB SIGNALING IN INFANTS BORN TO ARSENIC EXPOSED MOTHERS	UMBILICAL CORD BLOOD
GSM197203	CORD BLOOD 10	GSE7967	ACTIVATION OF INFLAMMATION AND NFKB SIGNALING IN INFANTS BORN TO ARSENIC EXPOSED MOTHERS	UMBILICAL CORD BLOOD
GSM197204	CORD BLOOD 10_2	GSE7967	ACTIVATION OF INFLAMMATION AND NFKB SIGNALING IN INFANTS BORN TO ARSENIC EXPOSED MOTHERS	UMBILICAL CORD BLOOD
GSM197205	CORD BLOOD 25	GSE7967	ACTIVATION OF INFLAMMATION AND NFKB SIGNALING IN INFANTS BORN TO ARSENIC EXPOSED MOTHERS	UMBILICAL CORD BLOOD
GSM197206	CORD BLOOD 25_2	GSE7967	ACTIVATION OF INFLAMMATION AND NFKB SIGNALING IN INFANTS BORN TO ARSENIC EXPOSED MOTHERS	UMBILICAL CORD BLOOD
GSM197207	CORD BLOOD 12	GSE7967	ACTIVATION OF INFLAMMATION AND NFKB SIGNALING IN INFANTS BORN TO ARSENIC EXPOSED MOTHERS	UMBILICAL CORD BLOOD
GSM197208	CORD BLOOD 12_2	GSE7967	ACTIVATION OF INFLAMMATION AND NFKB SIGNALING IN INFANTS BORN TO ARSENIC EXPOSED MOTHERS	UMBILICAL CORD BLOOD
GSM197209	CORD BLOOD 9	GSE7967	ACTIVATION OF INFLAMMATION AND NFKB SIGNALING IN INFANTS BORN TO ARSENIC EXPOSED MOTHERS	UMBILICAL CORD BLOOD
GSM197210	CORD BLOOD 9_2	GSE7967	ACTIVATION OF INFLAMMATION AND NFKB SIGNALING IN INFANTS BORN TO ARSENIC EXPOSED MOTHERS	UMBILICAL CORD BLOOD
GSM197211	CORD BLOOD 23	GSE7967	ACTIVATION OF INFLAMMATION AND NFKB SIGNALING IN INFANTS BORN TO ARSENIC EXPOSED MOTHERS	UMBILICAL CORD BLOOD
GSM197212	CORD BLOOD 23_2	GSE7967	ACTIVATION OF INFLAMMATION AND NFKB SIGNALING IN INFANTS BORN TO ARSENIC EXPOSED MOTHERS	UMBILICAL CORD BLOOD
GSM197213	CORD BLOOD 11	GSE7967	ACTIVATION OF INFLAMMATION AND NFKB SIGNALING IN INFANTS BORN TO ARSENIC EXPOSED MOTHERS	UMBILICAL CORD BLOOD
GSM197214	CORD BLOOD 11_2	GSE7967	ACTIVATION OF INFLAMMATION AND NFKB SIGNALING IN INFANTS BORN TO ARSENIC EXPOSED MOTHERS	UMBILICAL CORD BLOOD
GSM197215	CORD BLOOD 5	GSE7967	ACTIVATION OF INFLAMMATION AND NFKB SIGNALING IN INFANTS BORN TO ARSENIC EXPOSED MOTHERS	UMBILICAL CORD BLOOD
GSM197216	CORD BLOOD 5_2	GSE7967	ACTIVATION OF INFLAMMATION AND NFKB SIGNALING IN INFANTS BORN TO ARSENIC EXPOSED MOTHERS	UMBILICAL CORD BLOOD
GSM197217	CORD BLOOD 20	GSE7967	ACTIVATION OF INFLAMMATION AND NFKB SIGNALING IN INFANTS BORN TO ARSENIC EXPOSED MOTHERS	UMBILICAL CORD BLOOD
GSM197218	CORD BLOOD 20_2	GSE7967	ACTIVATION OF INFLAMMATION AND NFKB SIGNALING IN INFANTS BORN TO ARSENIC EXPOSED MOTHERS	UMBILICAL CORD BLOOD
GSM197219	CORD BLOOD 27	GSE7967	ACTIVATION OF INFLAMMATION AND NFKB SIGNALING IN INFANTS BORN TO ARSENIC EXPOSED MOTHERS	UMBILICAL CORD BLOOD
GSM197220	CORD BLOOD 27_2	GSE7967	ACTIVATION OF INFLAMMATION AND NFKB SIGNALING IN INFANTS BORN TO ARSENIC EXPOSED MOTHERS	UMBILICAL CORD BLOOD
GSM197221	CORD BLOOD 30	GSE7967	ACTIVATION OF INFLAMMATION AND NFKB SIGNALING IN INFANTS BORN TO ARSENIC EXPOSED MOTHERS	UMBILICAL CORD BLOOD
GSM197222	CORD BLOOD 30_2	GSE7967	ACTIVATION OF INFLAMMATION AND NFKB SIGNALING IN INFANTS BORN TO ARSENIC EXPOSED MOTHERS	UMBILICAL CORD BLOOD
GSM197223	CORD BLOOD 31	GSE7967	ACTIVATION OF INFLAMMATION AND NFKB SIGNALING IN INFANTS BORN TO ARSENIC EXPOSED MOTHERS	UMBILICAL CORD BLOOD
GSM198783	RCC099_NORMAL TISSUE_REP 1	GSE8050	A CRYPTIC VEGF T-CELL EPITOPE: IDENTIFICATION AND CHARACTERIZATION BY MASS SPECTROMETRY AND T-CELL ASSAYS.	KIDNEY
GSM198785	RCC110-NORMAL TISSUE_REP 1	GSE8050	A CRYPTIC VEGF T-CELL EPITOPE: IDENTIFICATION AND CHARACTERIZATION BY MASS SPECTROMETRY AND T-CELL ASSAYS.	KIDNEY
GSM201230	15_0005_CONTROL_DAY1_16	GSE8121	PEDIATRIC SEPTIC SHOCK	BLOOD
GSM205900	HUMAN_HEPATOCYTES_CONTROL_POOLED	GSE8302,GSE8316	COMPREHENSIVE ANALYSIS OF PPAR+--DEPENDENT REGULATION OF HEPATIC LIPID METABOLISM BY EXPRESSION PROFILING - 5,COMPREHENSIVE ANALYSIS OF PPARA-DEPENDENT REGULATION OF HEPATIC LIPID METABOLISM BY EXPRESSION PROFILING	LIVER
GSM210005	HUMAN_CONTROL1	GSE8581	HUMAN CHRONIC OBSTRUCTIVE PULMONARY DISORDER (COPD) BIOMARKER	LUNG
GSM210009	HUMAN_CONTROL2	GSE8581	HUMAN CHRONIC OBSTRUCTIVE PULMONARY DISORDER (COPD) BIOMARKER	LUNG
GSM210014	HUMAN_CONTROL3	GSE8581	HUMAN CHRONIC OBSTRUCTIVE PULMONARY DISORDER (COPD) BIOMARKER	LUNG
GSM210015	HUMAN_CONTROL4	GSE8581	HUMAN CHRONIC OBSTRUCTIVE PULMONARY DISORDER (COPD) BIOMARKER	LUNG
GSM210087	HUMAN_CONTROL4A	GSE8581	HUMAN CHRONIC OBSTRUCTIVE PULMONARY DISORDER (COPD) BIOMARKER	LUNG
GSM211011	PMN_CONTROL_0MIN_PATIENT1	GSE8507	NEUTROPHIL AND PBMC GENE EXPRESSION DATA FROM JOB'S SYNDROME	BLOOD
GSM211446	NORMAL ADRENAL GLAND (AN11)	GSE8514	EXPRESSION DATA FROM NORMAL ADRENAL GLAND AND ALDOSTERONE-PRODUCING ADENOMA	ADRENAL GLAND
GSM211447	NORMAL ADRENAL GLAND (AN14)	GSE8514	EXPRESSION DATA FROM NORMAL ADRENAL GLAND AND ALDOSTERONE-PRODUCING ADENOMA	ADRENAL GLAND
GSM211448	NORMAL ADRENAL GLAND (AN15)	GSE8514	EXPRESSION DATA FROM NORMAL ADRENAL GLAND AND ALDOSTERONE-PRODUCING ADENOMA	ADRENAL GLAND
GSM211449	NORMAL ADRENAL GLAND (AN18)	GSE8514	EXPRESSION DATA FROM NORMAL ADRENAL GLAND AND ALDOSTERONE-PRODUCING ADENOMA	ADRENAL GLAND
GSM211450	NORMAL ADRENAL GLAND (AN26)	GSE8514	EXPRESSION DATA FROM NORMAL ADRENAL GLAND AND ALDOSTERONE-PRODUCING ADENOMA	ADRENAL GLAND
GSM213072	UMBILICAL CORD_NOBPD: 1A	GSE8586	EXPRESSION PROFILES OF EXTREMELY LOW GESTATIONAL AGE NEWBORNS AS PREDICTORS OF BPD	UMBILICAL CORD TISSUE
GSM213073	UMBILICAL CORD_BPD: 1C	GSE8586	EXPRESSION PROFILES OF EXTREMELY LOW GESTATIONAL AGE NEWBORNS AS PREDICTORS OF BPD	UMBILICAL CORD TISSUE
GSM213076	UMBILICAL CORD_NOBPD: 2A	GSE8586	EXPRESSION PROFILES OF EXTREMELY LOW GESTATIONAL AGE NEWBORNS AS PREDICTORS OF BPD	UMBILICAL CORD TISSUE
GSM213079	UMBILICAL CORD_NOBPD: 2D	GSE8586	EXPRESSION PROFILES OF EXTREMELY LOW GESTATIONAL AGE NEWBORNS AS PREDICTORS OF BPD	UMBILICAL CORD TISSUE
GSM213080	UMBILICAL CORD_NOBPD: 2E	GSE8586	EXPRESSION PROFILES OF EXTREMELY LOW GESTATIONAL AGE NEWBORNS AS PREDICTORS OF BPD	UMBILICAL CORD TISSUE
GSM213081	UMBILICAL CORD_NOBPD: 2G	GSE8586	EXPRESSION PROFILES OF EXTREMELY LOW GESTATIONAL AGE NEWBORNS AS PREDICTORS OF BPD	UMBILICAL CORD TISSUE
GSM213084	UMBILICAL CORD_NOBPD: 3C	GSE8586	EXPRESSION PROFILES OF EXTREMELY LOW GESTATIONAL AGE NEWBORNS AS PREDICTORS OF BPD	UMBILICAL CORD TISSUE
GSM213086	UMBILICAL CORD_BPD: 3E	GSE8586	EXPRESSION PROFILES OF EXTREMELY LOW GESTATIONAL AGE NEWBORNS AS PREDICTORS OF BPD	UMBILICAL CORD TISSUE
GSM213087	UMBILICAL CORD_NOBPD: 3F	GSE8586	EXPRESSION PROFILES OF EXTREMELY LOW GESTATIONAL AGE NEWBORNS AS PREDICTORS OF BPD	UMBILICAL CORD TISSUE
GSM213089	UMBILICAL CORD_NOBPD: 4A	GSE8586	EXPRESSION PROFILES OF EXTREMELY LOW GESTATIONAL AGE NEWBORNS AS PREDICTORS OF BPD	UMBILICAL CORD TISSUE
GSM213090	UMBILICAL CORD_NOBPD: 4B	GSE8586	EXPRESSION PROFILES OF EXTREMELY LOW GESTATIONAL AGE NEWBORNS AS PREDICTORS OF BPD	UMBILICAL CORD TISSUE
GSM213093	UMBILICAL CORD_NOBPD: 5A	GSE8586	EXPRESSION PROFILES OF EXTREMELY LOW GESTATIONAL AGE NEWBORNS AS PREDICTORS OF BPD	UMBILICAL CORD TISSUE
GSM213097	UMBILICAL CORD_NOBPD: 5F	GSE8586	EXPRESSION PROFILES OF EXTREMELY LOW GESTATIONAL AGE NEWBORNS AS PREDICTORS OF BPD	UMBILICAL CORD TISSUE
GSM213098	UMBILICAL CORD_BPD: 5H	GSE8586	EXPRESSION PROFILES OF EXTREMELY LOW GESTATIONAL AGE NEWBORNS AS PREDICTORS OF BPD	UMBILICAL CORD TISSUE
GSM213099	UMBILICAL CORD_NOBPD: 6A	GSE8586	EXPRESSION PROFILES OF EXTREMELY LOW GESTATIONAL AGE NEWBORNS AS PREDICTORS OF BPD	UMBILICAL CORD TISSUE
GSM213101	UMBILICAL CORD_NOBPD: 6E/2F	GSE8586	EXPRESSION PROFILES OF EXTREMELY LOW GESTATIONAL AGE NEWBORNS AS PREDICTORS OF BPD	UMBILICAL CORD TISSUE
GSM213105	UMBILICAL CORD_NOBPD: 7D	GSE8586	EXPRESSION PROFILES OF EXTREMELY LOW GESTATIONAL AGE NEWBORNS AS PREDICTORS OF BPD	UMBILICAL CORD TISSUE
GSM213106	UMBILICAL CORD_BPD: 7F	GSE8586	EXPRESSION PROFILES OF EXTREMELY LOW GESTATIONAL AGE NEWBORNS AS PREDICTORS OF BPD	UMBILICAL CORD TISSUE
GSM213109	UMBILICAL CORD_NOBPD: 8D	GSE8586	EXPRESSION PROFILES OF EXTREMELY LOW GESTATIONAL AGE NEWBORNS AS PREDICTORS OF BPD	UMBILICAL CORD TISSUE
GSM213110	UMBILICAL CORD_NOBPD: 8F	GSE8586	EXPRESSION PROFILES OF EXTREMELY LOW GESTATIONAL AGE NEWBORNS AS PREDICTORS OF BPD	UMBILICAL CORD TISSUE
GSM213112	UMBILICAL CORD_BPD: 9C	GSE8586	EXPRESSION PROFILES OF EXTREMELY LOW GESTATIONAL AGE NEWBORNS AS PREDICTORS OF BPD	UMBILICAL CORD TISSUE
GSM213113	UMBILICAL CORD_NOBPD: 9D	GSE8586	EXPRESSION PROFILES OF EXTREMELY LOW GESTATIONAL AGE NEWBORNS AS PREDICTORS OF BPD	UMBILICAL CORD TISSUE
GSM213121	UMBILICAL CORD_NOBPD: 7I	GSE8586	EXPRESSION PROFILES OF EXTREMELY LOW GESTATIONAL AGE NEWBORNS AS PREDICTORS OF BPD	UMBILICAL CORD TISSUE
GSM213123	UMBILICAL CORD_NOBPD: 8C	GSE8586	EXPRESSION PROFILES OF EXTREMELY LOW GESTATIONAL AGE NEWBORNS AS PREDICTORS OF BPD	UMBILICAL CORD TISSUE
GSM213124	UMBILICAL CORD_BPD: 8I	GSE8586	EXPRESSION PROFILES OF EXTREMELY LOW GESTATIONAL AGE NEWBORNS AS PREDICTORS OF BPD	UMBILICAL CORD TISSUE
GSM213125	UMBILICAL CORD_NOBPD: 9B	GSE8586	EXPRESSION PROFILES OF EXTREMELY LOW GESTATIONAL AGE NEWBORNS AS PREDICTORS OF BPD	UMBILICAL CORD TISSUE
GSM214734	MC1A	GSE8658	PPARG REGULATED GENE EXPRESSION IN HUMAN DENDRITIC CELLS	BLOOD
GSM214982	NEUTROPHILS BEFORE EXERCISE 01	GSE8668	EFFECTS OF EXERCISE ON GENE EXPRESSION IN HUMAN NEUTROPHILS	BLOOD
GSM215051	BIOPSY OF THE NORMAL MUCOSA OF THE COLON FROM PATIENT #1	GSE8671	TRANSCRIPTOME PROFILE OF HUMAN COLORECTAL ADENOMAS.	COLON
GSM215052	BIOPSY OF THE NORMAL MUCOSA OF THE COLON FROM PATIENT #2	GSE8671	TRANSCRIPTOME PROFILE OF HUMAN COLORECTAL ADENOMAS.	COLON
GSM215053	BIOPSY OF THE NORMAL MUCOSA OF THE COLON FROM PATIENT #3	GSE8671	TRANSCRIPTOME PROFILE OF HUMAN COLORECTAL ADENOMAS.	COLON
GSM215054	BIOPSY OF THE NORMAL MUCOSA OF THE COLON FROM PATIENT #4	GSE8671	TRANSCRIPTOME PROFILE OF HUMAN COLORECTAL ADENOMAS.	COLON
GSM215142	NATIVE ODONTOBLAST	GSE8694	COMPARATIVE GENE EXPRESSION PROFILE ANALYSIS BETWEEN NATIVE HUMAN ODONTOBLASTS AND PULP TISSUE	TOOTH
GSM217766	LYMPHOCYTES_CTL_F_30Y	GSE8762	LYMPHOCYTE GENE EXPRESSION DATA FROM MODERATE STAGE HD PATIENTS AND CONTROLS	BLOOD
GSM227514	STROMA NORMAL BREAST (NS1)	GSE8977	BONE-MARROW-DERIVED MESENCHYMAL STEM CELLS PROMOTE BREAST CANCER METASTASIS	BREAST
GSM227515	STROMA NORMAL BREAST (NS10)	GSE8977	BONE-MARROW-DERIVED MESENCHYMAL STEM CELLS PROMOTE BREAST CANCER METASTASIS	BREAST
GSM227516	STROMA NORMAL BREAST (NS2)	GSE8977	BONE-MARROW-DERIVED MESENCHYMAL STEM CELLS PROMOTE BREAST CANCER METASTASIS	BREAST
GSM227517	STROMA NORMAL BREAST (NS3)	GSE8977	BONE-MARROW-DERIVED MESENCHYMAL STEM CELLS PROMOTE BREAST CANCER METASTASIS	BREAST
GSM227518	STROMA NORMAL BREAST (NS4)	GSE8977	BONE-MARROW-DERIVED MESENCHYMAL STEM CELLS PROMOTE BREAST CANCER METASTASIS	BREAST
GSM233040	CONTROL_REP1	GSE9212	OVEREXPRESSION OF LUNG DEVELOPMENTAL TRANSCRIPTION FACTORS TTF-1, NKX2-8 AND PAX9	LUNG
GSM233044	CONTROL_REP2	GSE9212	OVEREXPRESSION OF LUNG DEVELOPMENTAL TRANSCRIPTION FACTORS TTF-1, NKX2-8 AND PAX9	LUNG
GSM233048	CONTROL_REP3	GSE9212	OVEREXPRESSION OF LUNG DEVELOPMENTAL TRANSCRIPTION FACTORS TTF-1, NKX2-8 AND PAX9	LUNG
GSM233052	CONTROL_REP4	GSE9212	OVEREXPRESSION OF LUNG DEVELOPMENTAL TRANSCRIPTION FACTORS TTF-1, NKX2-8 AND PAX9	LUNG
GSM233056	CONTROL_REP5	GSE9212	OVEREXPRESSION OF LUNG DEVELOPMENTAL TRANSCRIPTION FACTORS TTF-1, NKX2-8 AND PAX9	LUNG
GSM234909	NORMAL_COLON_01_20APRIL05	GSE9254	NORMAL HUMAN COLORECTAL MUCOSA, CECUM, ASCENDING, TRANSVERSE, SIGMOID AND RECTUM	COLON
GSM234910	NORMAL_COLON_03_12APRIL05	GSE9254	NORMAL HUMAN COLORECTAL MUCOSA, CECUM, ASCENDING, TRANSVERSE, SIGMOID AND RECTUM	COLON
GSM234911	NORMAL_COLON_08_12APRIL05	GSE9254	NORMAL HUMAN COLORECTAL MUCOSA, CECUM, ASCENDING, TRANSVERSE, SIGMOID AND RECTUM	COLON
GSM234912	NORMAL_COLON_12_12APRIL05	GSE9254	NORMAL HUMAN COLORECTAL MUCOSA, CECUM, ASCENDING, TRANSVERSE, SIGMOID AND RECTUM	COLON
GSM237984	NM53 HEALTHY CONTROL	GSE9348	EXPRESSION DATA FROM HEALTHY CONTROLS AND EARLY STAGE CRC PATIENT'S TUMOR	COLON
GSM237985	NM54 HEALTHY CONTROL	GSE9348	EXPRESSION DATA FROM HEALTHY CONTROLS AND EARLY STAGE CRC PATIENT'S TUMOR	COLON
GSM237986	NM55 HEALTHY CONTROL	GSE9348	EXPRESSION DATA FROM HEALTHY CONTROLS AND EARLY STAGE CRC PATIENT'S TUMOR	COLON
GSM240832	PATIENT C01, CONTROL KIDNEY FROM NEPHRECTOMY	GSE9489,GSE9493	ANALYSES OF HETEROGENEOUS RENAL ALLOGRAFT BIOPSIES REVEAL CONSERVED REJECTION SIGNATURES AND MOLECULAR PATHWAYS I,TRANSCRIPTOMIC ANALYSES OF RENAL ALLOGRAFT BIOPSIES REVEAL CONSERVED REJECTION SIGNATURES AND MOLECULAR PATHWAYS	KIDNEY
GSM240833	PATIENT C03, CONTROL KIDNEY FROM NEPHRECTOMY	GSE9489,GSE9493	ANALYSES OF HETEROGENEOUS RENAL ALLOGRAFT BIOPSIES REVEAL CONSERVED REJECTION SIGNATURES AND MOLECULAR PATHWAYS I,TRANSCRIPTOMIC ANALYSES OF RENAL ALLOGRAFT BIOPSIES REVEAL CONSERVED REJECTION SIGNATURES AND MOLECULAR PATHWAYS	KIDNEY
GSM240834	PATIENT C04, CONTROL KIDNEY FROM NEPHRECTOMY	GSE9493,GSE9489	TRANSCRIPTOMIC ANALYSES OF RENAL ALLOGRAFT BIOPSIES REVEAL CONSERVED REJECTION SIGNATURES AND MOLECULAR PATHWAYS,ANALYSES OF HETEROGENEOUS RENAL ALLOGRAFT BIOPSIES REVEAL CONSERVED REJECTION SIGNATURES AND MOLECULAR PATHWAYS I	KIDNEY
GSM240835	PATIENT C05, CONTROL KIDNEY FROM NEPHRECTOMY	GSE9493,GSE9489	TRANSCRIPTOMIC ANALYSES OF RENAL ALLOGRAFT BIOPSIES REVEAL CONSERVED REJECTION SIGNATURES AND MOLECULAR PATHWAYS,ANALYSES OF HETEROGENEOUS RENAL ALLOGRAFT BIOPSIES REVEAL CONSERVED REJECTION SIGNATURES AND MOLECULAR PATHWAYS I	KIDNEY
GSM240836	PATIENT C06, CONTROL KIDNEY FROM NEPHRECTOMY, WITH CLAMPING	GSE9489,GSE9493	ANALYSES OF HETEROGENEOUS RENAL ALLOGRAFT BIOPSIES REVEAL CONSERVED REJECTION SIGNATURES AND MOLECULAR PATHWAYS I,TRANSCRIPTOMIC ANALYSES OF RENAL ALLOGRAFT BIOPSIES REVEAL CONSERVED REJECTION SIGNATURES AND MOLECULAR PATHWAYS	KIDNEY
GSM240837	PATIENT C06, CONTROL KIDNEY FROM NEPHRECTOMY, WITHOUT CLAMPING	GSE9493,GSE9489	TRANSCRIPTOMIC ANALYSES OF RENAL ALLOGRAFT BIOPSIES REVEAL CONSERVED REJECTION SIGNATURES AND MOLECULAR PATHWAYS,ANALYSES OF HETEROGENEOUS RENAL ALLOGRAFT BIOPSIES REVEAL CONSERVED REJECTION SIGNATURES AND MOLECULAR PATHWAYS I	KIDNEY
GSM240838	PATIENT C10, CONTROL KIDNEY FROM NEPHRECTOMY	GSE9493,GSE9489	TRANSCRIPTOMIC ANALYSES OF RENAL ALLOGRAFT BIOPSIES REVEAL CONSERVED REJECTION SIGNATURES AND MOLECULAR PATHWAYS,ANALYSES OF HETEROGENEOUS RENAL ALLOGRAFT BIOPSIES REVEAL CONSERVED REJECTION SIGNATURES AND MOLECULAR PATHWAYS I	KIDNEY
GSM240839	PATIENT C11, CONTROL KIDNEY FROM NEPHRECTOMY, CORTEX	GSE9489,GSE9493	ANALYSES OF HETEROGENEOUS RENAL ALLOGRAFT BIOPSIES REVEAL CONSERVED REJECTION SIGNATURES AND MOLECULAR PATHWAYS I,TRANSCRIPTOMIC ANALYSES OF RENAL ALLOGRAFT BIOPSIES REVEAL CONSERVED REJECTION SIGNATURES AND MOLECULAR PATHWAYS	KIDNEY
GSM240840	PATIENT C11, CONTROL KIDNEY FROM NEPHRECTOMY, CORTEX + MEDULLA	GSE9489,GSE9493	ANALYSES OF HETEROGENEOUS RENAL ALLOGRAFT BIOPSIES REVEAL CONSERVED REJECTION SIGNATURES AND MOLECULAR PATHWAYS I,TRANSCRIPTOMIC ANALYSES OF RENAL ALLOGRAFT BIOPSIES REVEAL CONSERVED REJECTION SIGNATURES AND MOLECULAR PATHWAYS	KIDNEY
GSM240841	PATIENT C13, CONTROL KIDNEY FROM NEPHRECTOMY	GSE9493,GSE9489	TRANSCRIPTOMIC ANALYSES OF RENAL ALLOGRAFT BIOPSIES REVEAL CONSERVED REJECTION SIGNATURES AND MOLECULAR PATHWAYS,ANALYSES OF HETEROGENEOUS RENAL ALLOGRAFT BIOPSIES REVEAL CONSERVED REJECTION SIGNATURES AND MOLECULAR PATHWAYS I	KIDNEY
GSM240842	PATIENT C14, CONTROL KIDNEY FROM NEPHRECTOMY	GSE9489,GSE9493	ANALYSES OF HETEROGENEOUS RENAL ALLOGRAFT BIOPSIES REVEAL CONSERVED REJECTION SIGNATURES AND MOLECULAR PATHWAYS I,TRANSCRIPTOMIC ANALYSES OF RENAL ALLOGRAFT BIOPSIES REVEAL CONSERVED REJECTION SIGNATURES AND MOLECULAR PATHWAYS	KIDNEY
GSM240843	PATIENT C15, CONTROL KIDNEY FROM NEPHRECTOMY	GSE9489,GSE9493	ANALYSES OF HETEROGENEOUS RENAL ALLOGRAFT BIOPSIES REVEAL CONSERVED REJECTION SIGNATURES AND MOLECULAR PATHWAYS I,TRANSCRIPTOMIC ANALYSES OF RENAL ALLOGRAFT BIOPSIES REVEAL CONSERVED REJECTION SIGNATURES AND MOLECULAR PATHWAYS	KIDNEY
GSM240844	PATIENT C16, CONTROL KIDNEY FROM NEPHRECTOMY	GSE9493,GSE9489	TRANSCRIPTOMIC ANALYSES OF RENAL ALLOGRAFT BIOPSIES REVEAL CONSERVED REJECTION SIGNATURES AND MOLECULAR PATHWAYS,ANALYSES OF HETEROGENEOUS RENAL ALLOGRAFT BIOPSIES REVEAL CONSERVED REJECTION SIGNATURES AND MOLECULAR PATHWAYS I	KIDNEY
GSM240947	PATIENT 281004-L7, CONTROL KIDNEY FROM NEPHRECTOMY	GSE9493,GSE9492	TRANSCRIPTOMIC ANALYSES OF RENAL ALLOGRAFT BIOPSIES REVEAL CONSERVED REJECTION SIGNATURES AND MOLECULAR PATHWAYS,ANALYSES OF HETEROGENEOUS RENAL ALLOGRAFT BIOPSIES REVEAL CONSERVED REJECTION SIGNATURES AND MOLECULAR PATHWAYS II	KIDNEY
GSM240948	HUMAN ADULT NORMAL KIDNEY CONTROL, POOL OF 5 SAMPLES	GSE9492,GSE9493	ANALYSES OF HETEROGENEOUS RENAL ALLOGRAFT BIOPSIES REVEAL CONSERVED REJECTION SIGNATURES AND MOLECULAR PATHWAYS II,TRANSCRIPTOMIC ANALYSES OF RENAL ALLOGRAFT BIOPSIES REVEAL CONSERVED REJECTION SIGNATURES AND MOLECULAR PATHWAYS	KIDNEY
GSM242031	NORMAL ILEUM MUCOSA, N1	GSE9576	GENE EXPRESSION PROFILING OF CLASSICAL MIDGUT CARCINOID PRIMARY TUMORS AND LIVER METASTASIS	SMALL INTESTINE
GSM242032	NORMAL ILEUM MUCOSA, N2	GSE9576	GENE EXPRESSION PROFILING OF CLASSICAL MIDGUT CARCINOID PRIMARY TUMORS AND LIVER METASTASIS	SMALL INTESTINE
GSM242033	NORMAL ILEUM MUCOSA, N3	GSE9576	GENE EXPRESSION PROFILING OF CLASSICAL MIDGUT CARCINOID PRIMARY TUMORS AND LIVER METASTASIS	SMALL INTESTINE
GSM242037	SCRAPED OFF MUCOSAL LAYER, S1	GSE9576	GENE EXPRESSION PROFILING OF CLASSICAL MIDGUT CARCINOID PRIMARY TUMORS AND LIVER METASTASIS	SMALL INTESTINE
GSM242038	SCRAPED OFF MUCOSAL LAYER, S2	GSE9576	GENE EXPRESSION PROFILING OF CLASSICAL MIDGUT CARCINOID PRIMARY TUMORS AND LIVER METASTASIS	SMALL INTESTINE
GSM242039	SCRAPED OFF MUCOSAL LAYER, S3	GSE9576	GENE EXPRESSION PROFILING OF CLASSICAL MIDGUT CARCINOID PRIMARY TUMORS AND LIVER METASTASIS	SMALL INTESTINE
GSM243215	ADIPOSE TISSUE_423_CONTROL_REP1	GSE9624	DIFFERENTIAL GENE EXPRESSION IN OMENTAL ADIPOSE TISSUE FROM OBESE CHILDREN	ADIPOSE TISSUE
GSM243216	ADIPOSE TISSUE_425_CONTROL_REP2	GSE9624	DIFFERENTIAL GENE EXPRESSION IN OMENTAL ADIPOSE TISSUE FROM OBESE CHILDREN	ADIPOSE TISSUE
GSM243217	ADIPOSE TISSUE_426_CONTROL_REP3	GSE9624	DIFFERENTIAL GENE EXPRESSION IN OMENTAL ADIPOSE TISSUE FROM OBESE CHILDREN	ADIPOSE TISSUE
GSM243218	ADIPOSE TISSUE_427_CONTROL_REP4	GSE9624	DIFFERENTIAL GENE EXPRESSION IN OMENTAL ADIPOSE TISSUE FROM OBESE CHILDREN	ADIPOSE TISSUE
GSM243219	ADIPOSE TISSUE_428_CONTROL_REP5	GSE9624	DIFFERENTIAL GENE EXPRESSION IN OMENTAL ADIPOSE TISSUE FROM OBESE CHILDREN	ADIPOSE TISSUE
GSM243220	ADIPOSE TISSUE_429_CONTROL_REP6	GSE9624	DIFFERENTIAL GENE EXPRESSION IN OMENTAL ADIPOSE TISSUE FROM OBESE CHILDREN	ADIPOSE TISSUE
GSM243225	ADIPOSE TISSUE_418_OBESE_REP1	GSE9624	DIFFERENTIAL GENE EXPRESSION IN OMENTAL ADIPOSE TISSUE FROM OBESE CHILDREN	ADIPOSE TISSUE
GSM243226	ADIPOSE TISSUE_419_OBESE_REP2	GSE9624	DIFFERENTIAL GENE EXPRESSION IN OMENTAL ADIPOSE TISSUE FROM OBESE CHILDREN	ADIPOSE TISSUE
GSM243227	ADIPOSE TISSUE_420_OBESE_REP3	GSE9624	DIFFERENTIAL GENE EXPRESSION IN OMENTAL ADIPOSE TISSUE FROM OBESE CHILDREN	ADIPOSE TISSUE
GSM243228	ADIPOSE TISSUE_421_OBESE_REP4	GSE9624	DIFFERENTIAL GENE EXPRESSION IN OMENTAL ADIPOSE TISSUE FROM OBESE CHILDREN	ADIPOSE TISSUE
GSM243275	ADIPOSE TISSUE_422_OBESE_REP5	GSE9624	DIFFERENTIAL GENE EXPRESSION IN OMENTAL ADIPOSE TISSUE FROM OBESE CHILDREN	ADIPOSE TISSUE
GSM248652	OTSCC NORMAL CONTROL 1	GSE9844	TRANSCRIPTOMIC DISSECTION OF TONGUE SQUAMOUS CELL CARCINOMA	TONGUE
GSM248653	OTSCC NORMAL CONTROL 2	GSE9844	TRANSCRIPTOMIC DISSECTION OF TONGUE SQUAMOUS CELL CARCINOMA	TONGUE
GSM248655	OTSCC NORMAL CONTROL 3	GSE9844	TRANSCRIPTOMIC DISSECTION OF TONGUE SQUAMOUS CELL CARCINOMA	TONGUE
GSM248656	OTSCC NORMAL CONTROL 4	GSE9844	TRANSCRIPTOMIC DISSECTION OF TONGUE SQUAMOUS CELL CARCINOMA	TONGUE
GSM248658	OTSCC NORMAL CONTROL 5	GSE9844	TRANSCRIPTOMIC DISSECTION OF TONGUE SQUAMOUS CELL CARCINOMA	TONGUE
GSM248659	OTSCC NORMAL CONTROL 6	GSE9844	TRANSCRIPTOMIC DISSECTION OF TONGUE SQUAMOUS CELL CARCINOMA	TONGUE
GSM248660	OTSCC NORMAL CONTROL 7	GSE9844	TRANSCRIPTOMIC DISSECTION OF TONGUE SQUAMOUS CELL CARCINOMA	TONGUE
GSM248661	OTSCC NORMAL CONTROL 8	GSE9844	TRANSCRIPTOMIC DISSECTION OF TONGUE SQUAMOUS CELL CARCINOMA	TONGUE
GSM248672	OTSCC NORMAL CONTROL 10	GSE9844	TRANSCRIPTOMIC DISSECTION OF TONGUE SQUAMOUS CELL CARCINOMA	TONGUE
GSM248687	OTSCC NORMAL CONTROL 11	GSE9844	TRANSCRIPTOMIC DISSECTION OF TONGUE SQUAMOUS CELL CARCINOMA	TONGUE
GSM248780	OTSCC NORMAL CONTROL 12	GSE9844	TRANSCRIPTOMIC DISSECTION OF TONGUE SQUAMOUS CELL CARCINOMA	TONGUE
GSM248781	OTSCC NORMAL CONTROL 9	GSE9844	TRANSCRIPTOMIC DISSECTION OF TONGUE SQUAMOUS CELL CARCINOMA	TONGUE
GSM251101	NORMAL CONTROL C-10A	GSE9927	CHRONIC CD4+ T CELL ACTIVATION & DEPLETION IN HIV-1 INFECTION: TYPE I INTERFERON-MEDIATED DISRUPTION OF T CELL DYNAMICS	BLOOD
GSM251934	CONTROL TC1	GSE9960	GENE-EXPRESSION PROFILING OF PERIPHERAL BLOOD MONONUCLEAR CELLS IN SEPSIS	BLOOD
GSM257449	INTERNAL CONTROL REPL 3	GSE10191	HUMAN COLON EXPRESSION IN HEALTHY CONTROLS AND UC	COLON
GSM260516	NORMAL SINUS MUCOSA TISSUE (SMOI-NORMAL-2UP)	GSE10406	MUCUS OVERPRODUCTION	PARANASAL SINUSES
GSM260521	NORMAL SINUS MUCOSA TISSUE (SMOI-NORMAL-1UP)	GSE10406	MUCUS OVERPRODUCTION	PARANASAL SINUSES
GSM260522	NORMAL SINUS MUCOSA TISSUE (SMOI-NORMAL-6UP)	GSE10406	MUCUS OVERPRODUCTION	PARANASAL SINUSES
GSM260524	NORMAL SINUS MUCOSA TISSUE (SMOI-NORMAL-8UP)	GSE10406	MUCUS OVERPRODUCTION	PARANASAL SINUSES
GSM260526	NORMAL SINUS MUCOSA TISSUE (SMOI-NORMAL-9UP)	GSE10406	MUCUS OVERPRODUCTION	PARANASAL SINUSES
GSM260527	NORMAL SINUS MUCOSA TISSUE (SMOI-NORMAL-3UP)	GSE10406	MUCUS OVERPRODUCTION	PARANASAL SINUSES
GSM260528	NORMAL SINUS MUCOSA TISSUE (SMOI-NORMAL-4UP)	GSE10406	MUCUS OVERPRODUCTION	PARANASAL SINUSES
GSM260531	NORMAL SINUS MUCOSA TISSUE (SMOI-NORMAL-5UP)	GSE10406	MUCUS OVERPRODUCTION	PARANASAL SINUSES
GSM260532	NORMAL SINUS MUCOSA TISSUE (SMOI-NORMAL-7UP)	GSE10406	MUCUS OVERPRODUCTION	PARANASAL SINUSES
GSM261202	GINGIVAL TISSUE SAMPLE 3 FROM PATIENT 48, UNAFFECTED SITE	GSE10334	TRANSCRIPTOMES IN HEALTHY AND DISEASED GINGIVAL TISSUES	GINGIVA
GSM261205	GINGIVAL TISSUE SAMPLE 3 FROM PATIENT 49, UNAFFECTED SITE	GSE10334	TRANSCRIPTOMES IN HEALTHY AND DISEASED GINGIVAL TISSUES	GINGIVA
GSM261217	GINGIVAL TISSUE SAMPLE 3 FROM PATIENT 54, UNAFFECTED SITE	GSE10334	TRANSCRIPTOMES IN HEALTHY AND DISEASED GINGIVAL TISSUES	GINGIVA
GSM261220	GINGIVAL TISSUE SAMPLE 3 FROM PATIENT 55, UNAFFECTED SITE	GSE10334	TRANSCRIPTOMES IN HEALTHY AND DISEASED GINGIVAL TISSUES	GINGIVA
GSM261223	GINGIVAL TISSUE SAMPLE 4 FROM PATIENT 56, UNAFFECTED SITE	GSE10334	TRANSCRIPTOMES IN HEALTHY AND DISEASED GINGIVAL TISSUES	GINGIVA
GSM261226	GINGIVAL TISSUE SAMPLE 3 FROM PATIENT 58, UNAFFECTED SITE	GSE10334	TRANSCRIPTOMES IN HEALTHY AND DISEASED GINGIVAL TISSUES	GINGIVA
GSM261229	GINGIVAL TISSUE SAMPLE 4 FROM PATIENT 59, UNAFFECTED SITE	GSE10334	TRANSCRIPTOMES IN HEALTHY AND DISEASED GINGIVAL TISSUES	GINGIVA
GSM261234	GINGIVAL TISSUE SAMPLE 4 FROM PATIENT 61, UNAFFECTED SITE	GSE10334	TRANSCRIPTOMES IN HEALTHY AND DISEASED GINGIVAL TISSUES	GINGIVA
GSM261237	GINGIVAL TISSUE SAMPLE 3 FROM PATIENT 62, UNAFFECTED SITE	GSE10334	TRANSCRIPTOMES IN HEALTHY AND DISEASED GINGIVAL TISSUES	GINGIVA
GSM261240	GINGIVAL TISSUE SAMPLE 3 FROM PATIENT 63, UNAFFECTED SITE	GSE10334	TRANSCRIPTOMES IN HEALTHY AND DISEASED GINGIVAL TISSUES	GINGIVA
GSM261243	GINGIVAL TISSUE SAMPLE 3 FROM PATIENT 64, UNAFFECTED SITE	GSE10334	TRANSCRIPTOMES IN HEALTHY AND DISEASED GINGIVAL TISSUES	GINGIVA
GSM261246	GINGIVAL TISSUE SAMPLE 4 FROM PATIENT 65, UNAFFECTED SITE	GSE10334	TRANSCRIPTOMES IN HEALTHY AND DISEASED GINGIVAL TISSUES	GINGIVA
GSM261249	GINGIVAL TISSUE SAMPLE 3 FROM PATIENT 66, UNAFFECTED SITE	GSE10334	TRANSCRIPTOMES IN HEALTHY AND DISEASED GINGIVAL TISSUES	GINGIVA
GSM261254	GINGIVAL TISSUE SAMPLE 3 FROM PATIENT 68, UNAFFECTED SITE	GSE10334	TRANSCRIPTOMES IN HEALTHY AND DISEASED GINGIVAL TISSUES	GINGIVA
GSM261257	GINGIVAL TISSUE SAMPLE 3 FROM PATIENT 69, UNAFFECTED SITE	GSE10334	TRANSCRIPTOMES IN HEALTHY AND DISEASED GINGIVAL TISSUES	GINGIVA
GSM261266	GINGIVAL TISSUE SAMPLE 2 FROM PATIENT 72, UNAFFECTED SITE	GSE10334	TRANSCRIPTOMES IN HEALTHY AND DISEASED GINGIVAL TISSUES	GINGIVA
GSM261272	GINGIVAL TISSUE SAMPLE 3 FROM PATIENT 74, UNAFFECTED SITE	GSE10334	TRANSCRIPTOMES IN HEALTHY AND DISEASED GINGIVAL TISSUES	GINGIVA
GSM261277	GINGIVAL TISSUE SAMPLE 3 FROM PATIENT 76, UNAFFECTED SITE	GSE10334	TRANSCRIPTOMES IN HEALTHY AND DISEASED GINGIVAL TISSUES	GINGIVA
GSM261280	GINGIVAL TISSUE SAMPLE 3 FROM PATIENT 77, UNAFFECTED SITE	GSE10334	TRANSCRIPTOMES IN HEALTHY AND DISEASED GINGIVAL TISSUES	GINGIVA
GSM261283	GINGIVAL TISSUE SAMPLE 3 FROM PATIENT 78, UNAFFECTED SITE	GSE10334	TRANSCRIPTOMES IN HEALTHY AND DISEASED GINGIVAL TISSUES	GINGIVA
GSM261293	GINGIVAL TISSUE SAMPLE 3 FROM PATIENT 82, UNAFFECTED SITE	GSE10334	TRANSCRIPTOMES IN HEALTHY AND DISEASED GINGIVAL TISSUES	GINGIVA
GSM261296	GINGIVAL TISSUE SAMPLE 3 FROM PATIENT 83, UNAFFECTED SITE	GSE10334	TRANSCRIPTOMES IN HEALTHY AND DISEASED GINGIVAL TISSUES	GINGIVA
GSM261303	GINGIVAL TISSUE SAMPLE 3 FROM PATIENT 86, UNAFFECTED SITE	GSE10334	TRANSCRIPTOMES IN HEALTHY AND DISEASED GINGIVAL TISSUES	GINGIVA
GSM261306	GINGIVAL TISSUE SAMPLE 3 FROM PATIENT 87, UNAFFECTED SITE	GSE10334	TRANSCRIPTOMES IN HEALTHY AND DISEASED GINGIVAL TISSUES	GINGIVA
GSM261309	GINGIVAL TISSUE SAMPLE 3 FROM PATIENT 88, UNAFFECTED SITE	GSE10334	TRANSCRIPTOMES IN HEALTHY AND DISEASED GINGIVAL TISSUES	GINGIVA
GSM261317	GINGIVAL TISSUE SAMPLE 3 FROM PATIENT 90, UNAFFECTED SITE	GSE10334	TRANSCRIPTOMES IN HEALTHY AND DISEASED GINGIVAL TISSUES	GINGIVA
GSM261320	GINGIVAL TISSUE SAMPLE 3 FROM PATIENT 91, UNAFFECTED SITE	GSE10334	TRANSCRIPTOMES IN HEALTHY AND DISEASED GINGIVAL TISSUES	GINGIVA
GSM261323	GINGIVAL TISSUE SAMPLE 3 FROM PATIENT 92, UNAFFECTED SITE	GSE10334	TRANSCRIPTOMES IN HEALTHY AND DISEASED GINGIVAL TISSUES	GINGIVA
GSM261326	GINGIVAL TISSUE SAMPLE 3 FROM PATIENT 93, UNAFFECTED SITE	GSE10334	TRANSCRIPTOMES IN HEALTHY AND DISEASED GINGIVAL TISSUES	GINGIVA
GSM261329	GINGIVAL TISSUE SAMPLE 3 FROM PATIENT 94, UNAFFECTED SITE	GSE10334	TRANSCRIPTOMES IN HEALTHY AND DISEASED GINGIVAL TISSUES	GINGIVA
GSM261332	GINGIVAL TISSUE SAMPLE 3 FROM PATIENT 95, UNAFFECTED SITE	GSE10334	TRANSCRIPTOMES IN HEALTHY AND DISEASED GINGIVAL TISSUES	GINGIVA
GSM266852	HEALTHY CHONDROCYTES 1	GSE10575	MIGRATORY CHONDROGENIC PROGENITOR CELLS FROM REPAIR TISSUE DURING THE LATER STAGES OF HUMAN OSTEOARTHRITIS	CARTILAGE
GSM266853	HEALTHY CHONDROCTYES 2	GSE10575	MIGRATORY CHONDROGENIC PROGENITOR CELLS FROM REPAIR TISSUE DURING THE LATER STAGES OF HUMAN OSTEOARTHRITIS	CARTILAGE
GSM266963	HEALTHY CONTROL_SAMPLE1	GSE10586	EXPRESSION DATA FROM RECENT-ONSET T1D PATIENTS AND CONTROLS	BLOOD
GSM267559	INTERNAL CONTROL REPL1	GSE10616	HUMAN COLON EXPRESSION IN HEALTHY CONTROLS, COLON-ONLY CD, ILEO-COLONIC CD, AND UC	COLON
GSM267560	INTERNAL CONTROL REPL2	GSE10616	HUMAN COLON EXPRESSION IN HEALTHY CONTROLS, COLON-ONLY CD, ILEO-COLONIC CD, AND UC	COLON
GSM267561	INTERNAL CONTROL REPL3	GSE10616	HUMAN COLON EXPRESSION IN HEALTHY CONTROLS, COLON-ONLY CD, ILEO-COLONIC CD, AND UC	COLON
GSM267562	INTERNAL CONTROL REPL4	GSE10616	HUMAN COLON EXPRESSION IN HEALTHY CONTROLS, COLON-ONLY CD, ILEO-COLONIC CD, AND UC	COLON
GSM270808	NORMAL01	GSE10714	EXPRESSION DATA FROM HUMAN COLONIC BIOPSY SAMPLE	COLON
GSM270809	NORMAL02	GSE10714	EXPRESSION DATA FROM HUMAN COLONIC BIOPSY SAMPLE	COLON
GSM270810	NORMAL03	GSE10714	EXPRESSION DATA FROM HUMAN COLONIC BIOPSY SAMPLE	COLON
GSM270834	VNORMAL01	GSE10715	EXPRESSION DATA FROM NORMAL AND CRC HUMAN PERIPHERAL BLOOD SAMPLES	BLOOD
GSM272133	N7369B3: UNREMARKABLE BREAST DUCTS (NORMAL)	GSE10780	PROLIFERATIVE GENES DOMINATE MALIGNANCY-RISK GENE SIGNATURE IN HISTOLOGICALLY-NORMAL BREAST TISSUE	BREAST
GSM272134	N7369B4: UNREMARKABLE BREAST DUCTS (NORMAL)	GSE10780	PROLIFERATIVE GENES DOMINATE MALIGNANCY-RISK GENE SIGNATURE IN HISTOLOGICALLY-NORMAL BREAST TISSUE	BREAST
GSM272135	N7369B5: UNREMARKABLE BREAST DUCTS (NORMAL)	GSE10780	PROLIFERATIVE GENES DOMINATE MALIGNANCY-RISK GENE SIGNATURE IN HISTOLOGICALLY-NORMAL BREAST TISSUE	BREAST
GSM272136	N7397F1: UNREMARKABLE BREAST DUCTS (NORMAL)	GSE10780	PROLIFERATIVE GENES DOMINATE MALIGNANCY-RISK GENE SIGNATURE IN HISTOLOGICALLY-NORMAL BREAST TISSUE	BREAST
GSM272137	N7397F3: UNREMARKABLE BREAST DUCTS (NORMAL)	GSE10780	PROLIFERATIVE GENES DOMINATE MALIGNANCY-RISK GENE SIGNATURE IN HISTOLOGICALLY-NORMAL BREAST TISSUE	BREAST
GSM272138	N7397F5: UNREMARKABLE BREAST DUCTS (NORMAL)	GSE10780	PROLIFERATIVE GENES DOMINATE MALIGNANCY-RISK GENE SIGNATURE IN HISTOLOGICALLY-NORMAL BREAST TISSUE	BREAST
GSM272418	GENE EXPRESSION IN COLON FROM HEALTHY CONTROLS	GSE10791	GENE EXPRESSION PROFILES IN SIGMOID COLON BIOPSIES FROM HEALTHY AND PATIENTS WITH ULCERATIVE COLITIS	COLON
GSM272770	NORMAL N1	GSE10799	GENE EXPRESSION PROFILE OF LUNG TUMORS	LUNG
GSM272771	NORMAL N2	GSE10799	GENE EXPRESSION PROFILE OF LUNG TUMORS	LUNG
GSM272772	NORMAL N3	GSE10799	GENE EXPRESSION PROFILE OF LUNG TUMORS	LUNG
GSM272923	CONTROL CON_REP1	GSE10810	GENE EXPRESSION SIGNATURES IN BREAST CANCER DISTINGUISH PHENOTYPE CHARACT., HISTOLOGICAL SUBTYPES, AND TUMOR INVASIVNESS	BREAST
GSM272924	CONTROL CON_REP2	GSE10810	GENE EXPRESSION SIGNATURES IN BREAST CANCER DISTINGUISH PHENOTYPE CHARACT., HISTOLOGICAL SUBTYPES, AND TUMOR INVASIVNESS	BREAST
GSM272925	CONTROL CON_REP3	GSE10810	GENE EXPRESSION SIGNATURES IN BREAST CANCER DISTINGUISH PHENOTYPE CHARACT., HISTOLOGICAL SUBTYPES, AND TUMOR INVASIVNESS	BREAST
GSM272926	CONTROL CON_REP4	GSE10810	GENE EXPRESSION SIGNATURES IN BREAST CANCER DISTINGUISH PHENOTYPE CHARACT., HISTOLOGICAL SUBTYPES, AND TUMOR INVASIVNESS	BREAST
GSM272927	CONTROL CON_REP5	GSE10810	GENE EXPRESSION SIGNATURES IN BREAST CANCER DISTINGUISH PHENOTYPE CHARACT., HISTOLOGICAL SUBTYPES, AND TUMOR INVASIVNESS	BREAST
GSM272928	CONTROL CON_REP6	GSE10810	GENE EXPRESSION SIGNATURES IN BREAST CANCER DISTINGUISH PHENOTYPE CHARACT., HISTOLOGICAL SUBTYPES, AND TUMOR INVASIVNESS	BREAST
GSM277090	NORMAL ADRENAL CORTEX 006	GSE10927	HUMAN ADRENOCORTICAL CARCINOMAS (33), ADENOMAS (22), AND NORMAL ADRENAL CORTEX (10), ON AFFYMETRIX HG_U133_PLUS_2 ARRAYS	ADRENAL GLAND
GSM277091	NORMAL ADRENAL CORTEX 063	GSE10927	HUMAN ADRENOCORTICAL CARCINOMAS (33), ADENOMAS (22), AND NORMAL ADRENAL CORTEX (10), ON AFFYMETRIX HG_U133_PLUS_2 ARRAYS	ADRENAL GLAND
GSM277092	NORMAL ADRENAL CORTEX 069	GSE10927	HUMAN ADRENOCORTICAL CARCINOMAS (33), ADENOMAS (22), AND NORMAL ADRENAL CORTEX (10), ON AFFYMETRIX HG_U133_PLUS_2 ARRAYS	ADRENAL GLAND
GSM277093	NORMAL ADRENAL CORTEX 076	GSE10927	HUMAN ADRENOCORTICAL CARCINOMAS (33), ADENOMAS (22), AND NORMAL ADRENAL CORTEX (10), ON AFFYMETRIX HG_U133_PLUS_2 ARRAYS	ADRENAL GLAND
GSM277094	NORMAL ADRENAL CORTEX 083	GSE10927	HUMAN ADRENOCORTICAL CARCINOMAS (33), ADENOMAS (22), AND NORMAL ADRENAL CORTEX (10), ON AFFYMETRIX HG_U133_PLUS_2 ARRAYS	ADRENAL GLAND
GSM277095	NORMAL ADRENAL CORTEX 085	GSE10927	HUMAN ADRENOCORTICAL CARCINOMAS (33), ADENOMAS (22), AND NORMAL ADRENAL CORTEX (10), ON AFFYMETRIX HG_U133_PLUS_2 ARRAYS	ADRENAL GLAND
GSM277096	NORMAL ADRENAL CORTEX 087	GSE10927	HUMAN ADRENOCORTICAL CARCINOMAS (33), ADENOMAS (22), AND NORMAL ADRENAL CORTEX (10), ON AFFYMETRIX HG_U133_PLUS_2 ARRAYS	ADRENAL GLAND
GSM277097	NORMAL ADRENAL CORTEX 088	GSE10927	HUMAN ADRENOCORTICAL CARCINOMAS (33), ADENOMAS (22), AND NORMAL ADRENAL CORTEX (10), ON AFFYMETRIX HG_U133_PLUS_2 ARRAYS	ADRENAL GLAND
GSM277098	NORMAL ADRENAL CORTEX 092	GSE10927	HUMAN ADRENOCORTICAL CARCINOMAS (33), ADENOMAS (22), AND NORMAL ADRENAL CORTEX (10), ON AFFYMETRIX HG_U133_PLUS_2 ARRAYS	ADRENAL GLAND
GSM277099	NORMAL ADRENAL CORTEX 097	GSE10927	HUMAN ADRENOCORTICAL CARCINOMAS (33), ADENOMAS (22), AND NORMAL ADRENAL CORTEX (10), ON AFFYMETRIX HG_U133_PLUS_2 ARRAYS	ADRENAL GLAND
GSM279742	NEUTROPHIL CONTROL 1 OF 13	GSE11083	CHILDHOOD ONSET RHEUMATIC DISEASE GENE EXPRESSION PROFILE	BLOOD
GSM281311	FETAL NORMAL KIDNEY; FKFEMALE_FKF	GSE11151	GENE EXPRESSION DATA FROM DIFFERENT TYPES OF RENAL TUMORS AND NORMAL KIDNEYS	KIDNEY
GSM281312	FETAL NORMAL KIDNEY; FKMALE_FKM	GSE11151	GENE EXPRESSION DATA FROM DIFFERENT TYPES OF RENAL TUMORS AND NORMAL KIDNEYS	KIDNEY
GSM281314	ADULT NORMAL KIDNEY; NK1A_AK1	GSE11151	GENE EXPRESSION DATA FROM DIFFERENT TYPES OF RENAL TUMORS AND NORMAL KIDNEYS	KIDNEY
GSM281315	ADULT NORMAL KIDNEY; NK1B_AK1	GSE11151	GENE EXPRESSION DATA FROM DIFFERENT TYPES OF RENAL TUMORS AND NORMAL KIDNEYS	KIDNEY
GSM281316	ADULT NORMAL KIDNEY; NK2B_AK2	GSE11151	GENE EXPRESSION DATA FROM DIFFERENT TYPES OF RENAL TUMORS AND NORMAL KIDNEYS	KIDNEY
GSM282582	PERIPHERAL GANGLION, UNKNOWN: CONTROL 1 HR	GSE11208	CHRONIC NICOTINE EXPOSURE (KUO-AFFY-HUMAN-232930)	BRAIN
GSM282583	PERIPHERAL GANGLION, UNKNOWN: CONTROL 1 HR_2	GSE11208	CHRONIC NICOTINE EXPOSURE (KUO-AFFY-HUMAN-232930)	BRAIN
GSM287288	GROUP-1-CTL-C10052302	GSE11375	A GENOMIC SCORE PROGNOSTIC OF OUTCOME IN TRAUMA PATIENTS	BLOOD
GSM289913	HUMAN DORSOLATERAL PREFRONTAL CORTEX 0.1 YEARS OLD, REP1	GSE11512	GENE EXPRESSION CHANGES DURING PRIMATE POSTNATAL BRAIN DEVELOPMENT	BRAIN
GSM289914	HUMAN DORSOLATERAL PREFRONTAL CORTEX 0.1 YEARS OLD, REP2	GSE11512	GENE EXPRESSION CHANGES DURING PRIMATE POSTNATAL BRAIN DEVELOPMENT	BRAIN
GSM289915	HUMAN DORSOLATERAL PREFRONTAL CORTEX 0.2 YEARS OLD, REP3	GSE11512	GENE EXPRESSION CHANGES DURING PRIMATE POSTNATAL BRAIN DEVELOPMENT	BRAIN
GSM290414	PLATELET_CTRL_1	GSE11524	THE PLATELET TRANSCRIPTOME REVEALS CHANGES IN ARGININE METABOLIC PATHWAYS IN PATIENTS WITH SICKLE CELL DISEASE	BLOOD
GSM294875	VAGINAL_CONTROL_DONOR1	GSE11622	MOLECULAR ANALYSIS OF THE VAGINAL RESPONSE TO ESTROGENS IN THE OVARIECTOMIZED RAT AND POSTMENOPAUSAL WOMAN	VAGINA
GSM294876	VAGINAL_CONTROL_DONOR2	GSE11622	MOLECULAR ANALYSIS OF THE VAGINAL RESPONSE TO ESTROGENS IN THE OVARIECTOMIZED RAT AND POSTMENOPAUSAL WOMAN	VAGINA
GSM294877	VAGINAL_CONTROL_DONOR3	GSE11622	MOLECULAR ANALYSIS OF THE VAGINAL RESPONSE TO ESTROGENS IN THE OVARIECTOMIZED RAT AND POSTMENOPAUSAL WOMAN	VAGINA
GSM294878	VAGINAL_CONTROL_DONOR4	GSE11622	MOLECULAR ANALYSIS OF THE VAGINAL RESPONSE TO ESTROGENS IN THE OVARIECTOMIZED RAT AND POSTMENOPAUSAL WOMAN	VAGINA
GSM294879	VAGINAL_CONTROL_DONOR5	GSE11622	MOLECULAR ANALYSIS OF THE VAGINAL RESPONSE TO ESTROGENS IN THE OVARIECTOMIZED RAT AND POSTMENOPAUSAL WOMAN	VAGINA
GSM294880	VAGINAL_CONTROL_DONOR6	GSE11622	MOLECULAR ANALYSIS OF THE VAGINAL RESPONSE TO ESTROGENS IN THE OVARIECTOMIZED RAT AND POSTMENOPAUSAL WOMAN	VAGINA
GSM294881	VAGINAL_CONTROL_DONOR7	GSE11622	MOLECULAR ANALYSIS OF THE VAGINAL RESPONSE TO ESTROGENS IN THE OVARIECTOMIZED RAT AND POSTMENOPAUSAL WOMAN	VAGINA
GSM294882	VAGINAL_CONTROL_DONOR8	GSE11622	MOLECULAR ANALYSIS OF THE VAGINAL RESPONSE TO ESTROGENS IN THE OVARIECTOMIZED RAT AND POSTMENOPAUSAL WOMAN	VAGINA
GSM294883	VAGINAL_CONTROL_DONOR9	GSE11622	MOLECULAR ANALYSIS OF THE VAGINAL RESPONSE TO ESTROGENS IN THE OVARIECTOMIZED RAT AND POSTMENOPAUSAL WOMAN	VAGINA
GSM294884	VAGINAL_CONTROL_DONOR10	GSE11622	MOLECULAR ANALYSIS OF THE VAGINAL RESPONSE TO ESTROGENS IN THE OVARIECTOMIZED RAT AND POSTMENOPAUSAL WOMAN	VAGINA
GSM294885	VAGINAL_CONTROL_DONOR11	GSE11622	MOLECULAR ANALYSIS OF THE VAGINAL RESPONSE TO ESTROGENS IN THE OVARIECTOMIZED RAT AND POSTMENOPAUSAL WOMAN	VAGINA
GSM294886	VAGINAL_CONTROL_DONOR12	GSE11622	MOLECULAR ANALYSIS OF THE VAGINAL RESPONSE TO ESTROGENS IN THE OVARIECTOMIZED RAT AND POSTMENOPAUSAL WOMAN	VAGINA
GSM294887	VAGINAL_CONTROL_DONOR13	GSE11622	MOLECULAR ANALYSIS OF THE VAGINAL RESPONSE TO ESTROGENS IN THE OVARIECTOMIZED RAT AND POSTMENOPAUSAL WOMAN	VAGINA
GSM294888	VAGINAL_CONTROL_DONOR14	GSE11622	MOLECULAR ANALYSIS OF THE VAGINAL RESPONSE TO ESTROGENS IN THE OVARIECTOMIZED RAT AND POSTMENOPAUSAL WOMAN	VAGINA
GSM294889	VAGINAL_CONTROL_DONOR15	GSE11622	MOLECULAR ANALYSIS OF THE VAGINAL RESPONSE TO ESTROGENS IN THE OVARIECTOMIZED RAT AND POSTMENOPAUSAL WOMAN	VAGINA
GSM294890	VAGINAL_CONTROL_DONOR16	GSE11622	MOLECULAR ANALYSIS OF THE VAGINAL RESPONSE TO ESTROGENS IN THE OVARIECTOMIZED RAT AND POSTMENOPAUSAL WOMAN	VAGINA
GSM294891	VAGINAL_CONTROL_DONOR17	GSE11622	MOLECULAR ANALYSIS OF THE VAGINAL RESPONSE TO ESTROGENS IN THE OVARIECTOMIZED RAT AND POSTMENOPAUSAL WOMAN	VAGINA
GSM294892	VAGINAL_CONTROL_DONOR18	GSE11622	MOLECULAR ANALYSIS OF THE VAGINAL RESPONSE TO ESTROGENS IN THE OVARIECTOMIZED RAT AND POSTMENOPAUSAL WOMAN	VAGINA
GSM294893	VAGINAL_CONTROL_DONOR19	GSE11622	MOLECULAR ANALYSIS OF THE VAGINAL RESPONSE TO ESTROGENS IN THE OVARIECTOMIZED RAT AND POSTMENOPAUSAL WOMAN	VAGINA
GSM298203	PATIENT:10--LOCATION:HEALTHY--R:01	GSE11783	GENE EXPRESSION PROFILE OF BLADDER TISSUE OF PATIENTS WITH ULCERATIVE INTERSTITIAL CYSTITIS	BLADDER
GSM298204	PATIENT:11--LOCATION:HEALTHY--R:01	GSE11783	GENE EXPRESSION PROFILE OF BLADDER TISSUE OF PATIENTS WITH ULCERATIVE INTERSTITIAL CYSTITIS	BLADDER
GSM298212	PATIENT:2--LOCATION:HEALTHY--R:01	GSE11783	GENE EXPRESSION PROFILE OF BLADDER TISSUE OF PATIENTS WITH ULCERATIVE INTERSTITIAL CYSTITIS	BLADDER
GSM298215	PATIENT:5--LOCATION:HEALTHY--R:01	GSE11783	GENE EXPRESSION PROFILE OF BLADDER TISSUE OF PATIENTS WITH ULCERATIVE INTERSTITIAL CYSTITIS	BLADDER
GSM298216	PATIENT:7--LOCATION:HEALTHY--R:01	GSE11783	GENE EXPRESSION PROFILE OF BLADDER TISSUE OF PATIENTS WITH ULCERATIVE INTERSTITIAL CYSTITIS	BLADDER
GSM298217	PATIENT:9--LOCATION:HEALTHY--R:01	GSE11783	GENE EXPRESSION PROFILE OF BLADDER TISSUE OF PATIENTS WITH ULCERATIVE INTERSTITIAL CYSTITIS	BLADDER
GSM298776	COLONIC_MUCOSA_CONTROL_31	GSE11831	TRANSCRIPTION PROFILING OF BIOPSIES FROM THE DESCENDING COLON OF CONTROL SUBJECTS	COLON
GSM298778	COLONIC_MUCOSA_CONTROL_36	GSE11831	TRANSCRIPTION PROFILING OF BIOPSIES FROM THE DESCENDING COLON OF CONTROL SUBJECTS	COLON
GSM298782	COLONIC_MUCOSA_CONTROL_37	GSE11831	TRANSCRIPTION PROFILING OF BIOPSIES FROM THE DESCENDING COLON OF CONTROL SUBJECTS	COLON
GSM298789	COLONIC_MUCOSA_CONTROL_45	GSE11831	TRANSCRIPTION PROFILING OF BIOPSIES FROM THE DESCENDING COLON OF CONTROL SUBJECTS	COLON
GSM300398	C1 CONTROL NONE	GSE11886	GENE EXPRESSION ANALYSIS OF MACROPHAGES FROM ANKYLOSING SPONDYLITIS PATIENTS REVEALS INTERFERON-GAMMA DYSREGULATION	BLOOD
GSM304260	HUMAN OOCYTE, BIOLOGICAL REP1	GSE12034	THE TRANSCRIPTOME OF HUMAN OOCYTES	OOCYTE
GSM304261	HUMAN OOCYTE, BIOLOGICAL REP2	GSE12034	THE TRANSCRIPTOME OF HUMAN OOCYTES	OOCYTE
GSM304262	HUMAN OOCYTE, BIOLOGICAL REP3	GSE12034	THE TRANSCRIPTOME OF HUMAN OOCYTES	OOCYTE
GSM304415	D1	GSE12079	MOLECULAR PROFILING OF CD3- CD4+ T-CELLS FROM PATIENTS WITH THE LYMPHOCYTIC VARIANT OF HYPEREOSINOPHILIC SYNDROME	BLOOD
GSM305784	HUVECS NON INTOXICATED REP1	GSE12131	TRANSCRIPTOME OF BACILLUS ANTHRACIS LETHAL TOXIN (LT)-INTOXICATED HUVECS MONOLAYERS	UMBILICAL CORD TISSUE
GSM305785	HUVECS NON INTOXICATED REP2	GSE12131	TRANSCRIPTOME OF BACILLUS ANTHRACIS LETHAL TOXIN (LT)-INTOXICATED HUVECS MONOLAYERS	UMBILICAL CORD TISSUE
GSM310487	NORMAL NORMAL_1	GSE12368	ANALYSIS OF ADRENOCORTICAL TUMORS IDENTIFY IGF2 AND KI-67 AS USEFUL IN DIFFERENTIATING CARCINOMAS FROM ADENOMAS	ADRENAL GLAND
GSM310488	NORMAL NORMAL_2	GSE12368	ANALYSIS OF ADRENOCORTICAL TUMORS IDENTIFY IGF2 AND KI-67 AS USEFUL IN DIFFERENTIATING CARCINOMAS FROM ADENOMAS	ADRENAL GLAND
GSM310489	NORMAL NORMAL_3	GSE12368	ANALYSIS OF ADRENOCORTICAL TUMORS IDENTIFY IGF2 AND KI-67 AS USEFUL IN DIFFERENTIATING CARCINOMAS FROM ADENOMAS	ADRENAL GLAND
GSM310490	NORMAL NORMAL_4	GSE12368	ANALYSIS OF ADRENOCORTICAL TUMORS IDENTIFY IGF2 AND KI-67 AS USEFUL IN DIFFERENTIATING CARCINOMAS FROM ADENOMAS	ADRENAL GLAND
GSM310491	NORMAL NORMAL_5	GSE12368	ANALYSIS OF ADRENOCORTICAL TUMORS IDENTIFY IGF2 AND KI-67 AS USEFUL IN DIFFERENTIATING CARCINOMAS FROM ADENOMAS	ADRENAL GLAND
GSM310492	NORMAL NORMAL_6	GSE12368	ANALYSIS OF ADRENOCORTICAL TUMORS IDENTIFY IGF2 AND KI-67 AS USEFUL IN DIFFERENTIATING CARCINOMAS FROM ADENOMAS	ADRENAL GLAND
GSM312508	ENDOMETRIUM, POSTMENOPAUSAL, CONTROL, 12-2	GSE12446	ENDOMETRIUM OF HORMONE-TREATED POSTMENOPAUSAL WOMEN	UTERUS
GSM312549	ENDOMETRIUM, POSTMENOPAUSAL, CONTROL, 2	GSE12446	ENDOMETRIUM OF HORMONE-TREATED POSTMENOPAUSAL WOMEN	UTERUS
GSM312551	ENDOMETRIUM, POSTMENOPAUSAL, CONTROL, 12	GSE12446	ENDOMETRIUM OF HORMONE-TREATED POSTMENOPAUSAL WOMEN	UTERUS
GSM312552	ENDOMETRIUM, POSTMENOPAUSAL, CONTROL, 17	GSE12446	ENDOMETRIUM OF HORMONE-TREATED POSTMENOPAUSAL WOMEN	UTERUS
GSM312553	ENDOMETRIUM, POSTMENOPAUSAL, CONTROL, 21	GSE12446	ENDOMETRIUM OF HORMONE-TREATED POSTMENOPAUSAL WOMEN	UTERUS
GSM312554	ENDOMETRIUM, POSTMENOPAUSAL, CONTROL, 22	GSE12446	ENDOMETRIUM OF HORMONE-TREATED POSTMENOPAUSAL WOMEN	UTERUS
GSM312555	ENDOMETRIUM, POSTMENOPAUSAL, CONTROL, 33	GSE12446	ENDOMETRIUM OF HORMONE-TREATED POSTMENOPAUSAL WOMEN	UTERUS
GSM312557	ENDOMETRIUM, POSTMENOPAUSAL, CONTROL, 37	GSE12446	ENDOMETRIUM OF HORMONE-TREATED POSTMENOPAUSAL WOMEN	UTERUS
GSM312559	ENDOMETRIUM, POSTMENOPAUSAL, CONTROL, 38	GSE12446	ENDOMETRIUM OF HORMONE-TREATED POSTMENOPAUSAL WOMEN	UTERUS
GSM312896	NORMAL NASOPHARYNGEAL TISSUE, SPECIMEN N1	GSE12452	MRNA EXPRESSION PROFILING OF NASOPHARYNGEAL CARCINOMA	PHARYNX
GSM312897	NORMAL NASOPHARYNGEAL TISSUE, SPECIMEN N2	GSE12452	MRNA EXPRESSION PROFILING OF NASOPHARYNGEAL CARCINOMA	PHARYNX
GSM312898	NORMAL NASOPHARYNGEAL TISSUE, SPECIMEN N3	GSE12452	MRNA EXPRESSION PROFILING OF NASOPHARYNGEAL CARCINOMA	PHARYNX
GSM312899	NORMAL NASOPHARYNGEAL TISSUE, SPECIMEN N4	GSE12452	MRNA EXPRESSION PROFILING OF NASOPHARYNGEAL CARCINOMA	PHARYNX
GSM312900	NORMAL NASOPHARYNGEAL TISSUE, SPECIMEN N5	GSE12452	MRNA EXPRESSION PROFILING OF NASOPHARYNGEAL CARCINOMA	PHARYNX
GSM312901	NORMAL NASOPHARYNGEAL TISSUE, SPECIMEN N6	GSE12452	MRNA EXPRESSION PROFILING OF NASOPHARYNGEAL CARCINOMA	PHARYNX
GSM312902	NORMAL NASOPHARYNGEAL TISSUE, SPECIMEN N7	GSE12452	MRNA EXPRESSION PROFILING OF NASOPHARYNGEAL CARCINOMA	PHARYNX
GSM312903	NORMAL NASOPHARYNGEAL TISSUE, SPECIMEN N8	GSE12452	MRNA EXPRESSION PROFILING OF NASOPHARYNGEAL CARCINOMA	PHARYNX
GSM312904	NORMAL NASOPHARYNGEAL TISSUE, SPECIMEN N9	GSE12452	MRNA EXPRESSION PROFILING OF NASOPHARYNGEAL CARCINOMA	PHARYNX
GSM312905	NORMAL NASOPHARYNGEAL TISSUE, SPECIMEN N10	GSE12452	MRNA EXPRESSION PROFILING OF NASOPHARYNGEAL CARCINOMA	PHARYNX
GSM313315	SUBJECT 1; TWO MONTHS BEFORE THE BEGINNING OF HEATING EXPERIMENT	GSE12474	MICROARRAY ANALYSIS OF SKELETAL MUSCLE HYPERTROPHY INDUCED BY HEAT-STRESS IN HEALTHY HUMANS	MUSCLE
GSM313316	SUBJECT 2; TWO MONTHS BEFORE THE BEGINNING OF HEATING EXPERIMENT	GSE12474	MICROARRAY ANALYSIS OF SKELETAL MUSCLE HYPERTROPHY INDUCED BY HEAT-STRESS IN HEALTHY HUMANS	MUSCLE
GSM313317	SUBJECT 4; TWO MONTHS BEFORE THE BEGINNING OF HEATING EXPERIMENT	GSE12474	MICROARRAY ANALYSIS OF SKELETAL MUSCLE HYPERTROPHY INDUCED BY HEAT-STRESS IN HEALTHY HUMANS	MUSCLE
GSM313318	SUBJECT 5; TWO MONTHS BEFORE THE BEGINNING OF HEATING EXPERIMENT	GSE12474	MICROARRAY ANALYSIS OF SKELETAL MUSCLE HYPERTROPHY INDUCED BY HEAT-STRESS IN HEALTHY HUMANS	MUSCLE
GSM313319	SUBJECT 1; 1 DAY AFTER THE END OF HEATING EXPERIMENT	GSE12474	MICROARRAY ANALYSIS OF SKELETAL MUSCLE HYPERTROPHY INDUCED BY HEAT-STRESS IN HEALTHY HUMANS	MUSCLE
GSM313320	SUBJECT 2; 1 DAY AFTER THE END OF HEATING EXPERIMENT	GSE12474	MICROARRAY ANALYSIS OF SKELETAL MUSCLE HYPERTROPHY INDUCED BY HEAT-STRESS IN HEALTHY HUMANS	MUSCLE
GSM313321	SUBJECT 3; 1 DAY AFTER THE END OF HEATING EXPERIMENT	GSE12474	MICROARRAY ANALYSIS OF SKELETAL MUSCLE HYPERTROPHY INDUCED BY HEAT-STRESS IN HEALTHY HUMANS	MUSCLE
GSM314308	HUMAN UMBILICAL CORD LINING EPITHELIAL CELLS	GSE12510	TRANSCRIPTONAL PROFILE OF CORD LINING EPITHELIAL CELLS AFTER PHAGE INTEGRASE MEDIATED INTEGRATION	UMBILICAL CORD TISSUE
GSM314309	GFP INTEGRATED HUMAN UMBILICAL CORD LINING EPITHELIAL CELLS	GSE12510	TRANSCRIPTONAL PROFILE OF CORD LINING EPITHELIAL CELLS AFTER PHAGE INTEGRASE MEDIATED INTEGRATION	UMBILICAL CORD TISSUE
GSM315855	KIDNEY_NORMAL TISSUE	GSE12606	HLA LIGAND PROFILES OF PRIMARY RENAL CELL CARCINOMA MAINTAINED IN METASTASES.SUE	KIDNEY
GSM315856	RCC343_NORMAL TISSUE	GSE12606	HLA LIGAND PROFILES OF PRIMARY RENAL CELL CARCINOMA MAINTAINED IN METASTASES.SUE	KIDNEY
GSM315859	RCC377_NORMAL TISSUE	GSE12606	HLA LIGAND PROFILES OF PRIMARY RENAL CELL CARCINOMA MAINTAINED IN METASTASES.SUE	KIDNEY
GSM315862	RCC399_NORMAL TISSUE	GSE12606	HLA LIGAND PROFILES OF PRIMARY RENAL CELL CARCINOMA MAINTAINED IN METASTASES.SUE	KIDNEY
GSM315989	RETINA_MACULA_REP1	GSE12621	EXPRESSION DATA IN THE DEVELOPING HUMAN RETINA AT 19-20 WEEKS' GESTATION	EYE
GSM315990	RETINA_MACULA_REP2	GSE12621	EXPRESSION DATA IN THE DEVELOPING HUMAN RETINA AT 19-20 WEEKS' GESTATION	EYE
GSM315991	RETINA_MACULA_REP3	GSE12621	EXPRESSION DATA IN THE DEVELOPING HUMAN RETINA AT 19-20 WEEKS' GESTATION	EYE
GSM315992	RETINA_MACULA_REP4	GSE12621	EXPRESSION DATA IN THE DEVELOPING HUMAN RETINA AT 19-20 WEEKS' GESTATION	EYE
GSM315993	RETINA_NASAL_REP1	GSE12621	EXPRESSION DATA IN THE DEVELOPING HUMAN RETINA AT 19-20 WEEKS' GESTATION	EYE
GSM315994	RETINA_NASAL_REP2	GSE12621	EXPRESSION DATA IN THE DEVELOPING HUMAN RETINA AT 19-20 WEEKS' GESTATION	EYE
GSM315995	RETINA_NASAL_REP3	GSE12621	EXPRESSION DATA IN THE DEVELOPING HUMAN RETINA AT 19-20 WEEKS' GESTATION	EYE
GSM315996	RETINA_NASAL_REP4	GSE12621	EXPRESSION DATA IN THE DEVELOPING HUMAN RETINA AT 19-20 WEEKS' GESTATION	EYE
GSM315997	RETINA_SURROUND_REP1	GSE12621	EXPRESSION DATA IN THE DEVELOPING HUMAN RETINA AT 19-20 WEEKS' GESTATION	EYE
GSM315998	RETINA_SURROUND_REP2	GSE12621	EXPRESSION DATA IN THE DEVELOPING HUMAN RETINA AT 19-20 WEEKS' GESTATION	EYE
GSM315999	RETINA_SURROUND_REP3	GSE12621	EXPRESSION DATA IN THE DEVELOPING HUMAN RETINA AT 19-20 WEEKS' GESTATION	EYE
GSM316000	RETINA_SURROUND_REP4	GSE12621	EXPRESSION DATA IN THE DEVELOPING HUMAN RETINA AT 19-20 WEEKS' GESTATION	EYE
GSM318415	ENDOTHELIAL_REP4	GSE12679	LASER CAPTURE MICRODISSECTION OF ENDOTHELIAL AND NEURONAL CELLS FROM HUMAN DORSOLATERAL PREFRONTAL CORTEX	BRAIN
GSM318419	ENDOTHELIAL_REP8	GSE12679	LASER CAPTURE MICRODISSECTION OF ENDOTHELIAL AND NEURONAL CELLS FROM HUMAN DORSOLATERAL PREFRONTAL CORTEX	BRAIN
GSM318425	ENDOTHELIAL_REP14	GSE12679	LASER CAPTURE MICRODISSECTION OF ENDOTHELIAL AND NEURONAL CELLS FROM HUMAN DORSOLATERAL PREFRONTAL CORTEX	BRAIN
GSM320282	CONTROL 1	GSE12767	CHORIONIC VILLUS SAMPLING (CVS) MICROARRAY IN PREECLAMPSIA	PLACENTA
GSM320285	CONTROL 2	GSE12767	CHORIONIC VILLUS SAMPLING (CVS) MICROARRAY IN PREECLAMPSIA	PLACENTA
GSM320286	CONTROL 3	GSE12767	CHORIONIC VILLUS SAMPLING (CVS) MICROARRAY IN PREECLAMPSIA	PLACENTA
GSM320287	CONTROL 4	GSE12767	CHORIONIC VILLUS SAMPLING (CVS) MICROARRAY IN PREECLAMPSIA	PLACENTA
GSM320289	CONTROL 5	GSE12767	CHORIONIC VILLUS SAMPLING (CVS) MICROARRAY IN PREECLAMPSIA	PLACENTA
GSM320290	CONTROL 6	GSE12767	CHORIONIC VILLUS SAMPLING (CVS) MICROARRAY IN PREECLAMPSIA	PLACENTA
GSM320291	CONTROL 7	GSE12767	CHORIONIC VILLUS SAMPLING (CVS) MICROARRAY IN PREECLAMPSIA	PLACENTA
GSM320293	CONTROL 8	GSE12767	CHORIONIC VILLUS SAMPLING (CVS) MICROARRAY IN PREECLAMPSIA	PLACENTA
GSM333449	MUSCLE CONTROL K65	GSE13205	SKELETAL MUSCLE TRANSCRIPTOME IN ICU PATIENTS SUFFERING FROM SEPSIS INDUCED MULTIPLE ORGAN FAILURE	MUSCLE
GSM333450	MUSCLE CONTROL K66	GSE13205	SKELETAL MUSCLE TRANSCRIPTOME IN ICU PATIENTS SUFFERING FROM SEPSIS INDUCED MULTIPLE ORGAN FAILURE	MUSCLE
GSM333451	MUSCLE CONTROL K67	GSE13205	SKELETAL MUSCLE TRANSCRIPTOME IN ICU PATIENTS SUFFERING FROM SEPSIS INDUCED MULTIPLE ORGAN FAILURE	MUSCLE
GSM333452	MUSCLE CONTROL K68	GSE13205	SKELETAL MUSCLE TRANSCRIPTOME IN ICU PATIENTS SUFFERING FROM SEPSIS INDUCED MULTIPLE ORGAN FAILURE	MUSCLE
GSM333453	MUSCLE CONTROL K69	GSE13205	SKELETAL MUSCLE TRANSCRIPTOME IN ICU PATIENTS SUFFERING FROM SEPSIS INDUCED MULTIPLE ORGAN FAILURE	MUSCLE
GSM333454	MUSCLE CONTROL K70	GSE13205	SKELETAL MUSCLE TRANSCRIPTOME IN ICU PATIENTS SUFFERING FROM SEPSIS INDUCED MULTIPLE ORGAN FAILURE	MUSCLE
GSM333455	MUSCLE CONTROL K71	GSE13205	SKELETAL MUSCLE TRANSCRIPTOME IN ICU PATIENTS SUFFERING FROM SEPSIS INDUCED MULTIPLE ORGAN FAILURE	MUSCLE
GSM335938	G001 CTX	GSE13307,GSE24598	MICROARRAY ANALYSIS OF NEURAL PROGENITOR CELLS (HNPC) DERIVED FROM THE DEVELOPING CORTEX (CTX) AND VENTRAL MIDBRAIN (VM),THE HUMAN NOSE HARBOURS A NICHE OF OLFACTORY ECTO-MESENCHYMAL STEM CELLS DISPLAYING NEUROGENIC AND OSTEOGENIC PROPERTIES	BRAIN
GSM335940	G001 VM	GSE24598,GSE13307	THE HUMAN NOSE HARBOURS A NICHE OF OLFACTORY ECTO-MESENCHYMAL STEM CELLS DISPLAYING NEUROGENIC AND OSTEOGENIC PROPERTIES,MICROARRAY ANALYSIS OF NEURAL PROGENITOR CELLS (HNPC) DERIVED FROM THE DEVELOPING CORTEX (CTX) AND VENTRAL MIDBRAIN (VM)	BRAIN
GSM335941	G002 CTX	GSE24598,GSE13307	THE HUMAN NOSE HARBOURS A NICHE OF OLFACTORY ECTO-MESENCHYMAL STEM CELLS DISPLAYING NEUROGENIC AND OSTEOGENIC PROPERTIES,MICROARRAY ANALYSIS OF NEURAL PROGENITOR CELLS (HNPC) DERIVED FROM THE DEVELOPING CORTEX (CTX) AND VENTRAL MIDBRAIN (VM)	BRAIN
GSM339557	LIVER 1	GSE13471	EXPRESSION DATA FROM HUMAN NORMAL PRE-FRONTAL CORTEX, LIVER, AND COLON TISSUES AND COLON TUMORS	LIVER
GSM339558	LIVER 2	GSE13471	EXPRESSION DATA FROM HUMAN NORMAL PRE-FRONTAL CORTEX, LIVER, AND COLON TISSUES AND COLON TUMORS	LIVER
GSM339559	LIVER 3	GSE13471	EXPRESSION DATA FROM HUMAN NORMAL PRE-FRONTAL CORTEX, LIVER, AND COLON TISSUES AND COLON TUMORS	LIVER
GSM339560	LIVER 4	GSE13471	EXPRESSION DATA FROM HUMAN NORMAL PRE-FRONTAL CORTEX, LIVER, AND COLON TISSUES AND COLON TUMORS	LIVER
GSM339561	LIVER 5	GSE13471	EXPRESSION DATA FROM HUMAN NORMAL PRE-FRONTAL CORTEX, LIVER, AND COLON TISSUES AND COLON TUMORS	LIVER
GSM339563	3 NORMAL	GSE13471	EXPRESSION DATA FROM HUMAN NORMAL PRE-FRONTAL CORTEX, LIVER, AND COLON TISSUES AND COLON TUMORS	COLON
GSM339564	4 NORMAL	GSE13471	EXPRESSION DATA FROM HUMAN NORMAL PRE-FRONTAL CORTEX, LIVER, AND COLON TISSUES AND COLON TUMORS	COLON
GSM339568	1 NORMAL	GSE13471	EXPRESSION DATA FROM HUMAN NORMAL PRE-FRONTAL CORTEX, LIVER, AND COLON TISSUES AND COLON TUMORS	COLON
GSM340188	01LKM_CTRL	GSE20307,GSE13501,GSE13849	BIOLOGICAL SIMILARITIES EXIST BETWEEN OLIGOARTICULAR AND POLYARTICULAR SUBTYPES OF JIA BASED ON AGE AT ONSET,SUBTYPE-SPECIFIC PERIPHERAL BLOOD GENE EXPRESSION PROFILES IN RECENT ONSET JIA,EXPRESSION SIGNATURES IN POLYARTICULAR JIA SHOW HETEROGENEITY AND OFFER A MOLECULAR CLASSIFICATION OF DISEASE SUBSETS	BLOOD
GSM340210	01UNX_CTRL	GSE13501,GSE13849,GSE20307	SUBTYPE-SPECIFIC PERIPHERAL BLOOD GENE EXPRESSION PROFILES IN RECENT ONSET JIA,EXPRESSION SIGNATURES IN POLYARTICULAR JIA SHOW HETEROGENEITY AND OFFER A MOLECULAR CLASSIFICATION OF DISEASE SUBSETS,BIOLOGICAL SIMILARITIES EXIST BETWEEN OLIGOARTICULAR AND POLYARTICULAR SUBTYPES OF JIA BASED ON AGE AT ONSET	BLOOD
GSM340228	01VLF_CTRL	GSE13849,GSE13501,GSE20307	EXPRESSION SIGNATURES IN POLYARTICULAR JIA SHOW HETEROGENEITY AND OFFER A MOLECULAR CLASSIFICATION OF DISEASE SUBSETS,SUBTYPE-SPECIFIC PERIPHERAL BLOOD GENE EXPRESSION PROFILES IN RECENT ONSET JIA,BIOLOGICAL SIMILARITIES EXIST BETWEEN OLIGOARTICULAR AND POLYARTICULAR SUBTYPES OF JIA BASED ON AGE AT ONSET	BLOOD
GSM343835	CONTROL (DUPL) SAMPLE 4A	GSE13671	EXPRESSION DATA FROM MAMMARY EPITHELIAL CELLS FROM BRCA1 MUTATION CARRIERS AND NON BRCA1 MUTATION CARRIERS	BREAST
GSM343837	CONTROL (DUPL) SAMPLE 6A	GSE13671	EXPRESSION DATA FROM MAMMARY EPITHELIAL CELLS FROM BRCA1 MUTATION CARRIERS AND NON BRCA1 MUTATION CARRIERS	BREAST
GSM343838	CONTROL (DUPL) SAMPLE 6B	GSE13671	EXPRESSION DATA FROM MAMMARY EPITHELIAL CELLS FROM BRCA1 MUTATION CARRIERS AND NON BRCA1 MUTATION CARRIERS	BREAST
GSM343842	CONTROL (DUPL) SAMPLE 4B	GSE13671	EXPRESSION DATA FROM MAMMARY EPITHELIAL CELLS FROM BRCA1 MUTATION CARRIERS AND NON BRCA1 MUTATION CARRIERS	BREAST
GSM343843	CONTROL (DUPL) SAMPLE 5A	GSE13671	EXPRESSION DATA FROM MAMMARY EPITHELIAL CELLS FROM BRCA1 MUTATION CARRIERS AND NON BRCA1 MUTATION CARRIERS	BREAST
GSM345116	CONTROL_BASELINE_REP1_CTR001	GSE13732	CIS (MULTIPLE SCLEROSIS) (CASE-CONTROL) (TIME-SERIES)	BLOOD
GSM350412	SAMPLE105MHG - NORMAL	GSE13911	EXPRESSION DATA FROM PRIMARY GASTRIC TUMORS (MSI AND MSS) AND ADJACENT NORMAL SAMPLES	STOMACH
GSM350414	SAMPLE114MHG - NORMAL	GSE13911	EXPRESSION DATA FROM PRIMARY GASTRIC TUMORS (MSI AND MSS) AND ADJACENT NORMAL SAMPLES	STOMACH
GSM350417	SAMPLE117MHG - NORMAL	GSE13911	EXPRESSION DATA FROM PRIMARY GASTRIC TUMORS (MSI AND MSS) AND ADJACENT NORMAL SAMPLES	STOMACH
GSM350419	SAMPLE118MHG - NORMAL	GSE13911	EXPRESSION DATA FROM PRIMARY GASTRIC TUMORS (MSI AND MSS) AND ADJACENT NORMAL SAMPLES	STOMACH
GSM350421	SAMPLE123MHG - NORMAL	GSE13911	EXPRESSION DATA FROM PRIMARY GASTRIC TUMORS (MSI AND MSS) AND ADJACENT NORMAL SAMPLES	STOMACH
GSM350424	SAMPLE127MHG - NORMAL	GSE13911	EXPRESSION DATA FROM PRIMARY GASTRIC TUMORS (MSI AND MSS) AND ADJACENT NORMAL SAMPLES	STOMACH
GSM350426	SAMPLE129MHG - NORMAL	GSE13911	EXPRESSION DATA FROM PRIMARY GASTRIC TUMORS (MSI AND MSS) AND ADJACENT NORMAL SAMPLES	STOMACH
GSM350428	SAMPLE130MHG - NORMAL	GSE13911	EXPRESSION DATA FROM PRIMARY GASTRIC TUMORS (MSI AND MSS) AND ADJACENT NORMAL SAMPLES	STOMACH
GSM350430	SAMPLE146MHG - NORMAL	GSE13911	EXPRESSION DATA FROM PRIMARY GASTRIC TUMORS (MSI AND MSS) AND ADJACENT NORMAL SAMPLES	STOMACH
GSM350433	SAMPLE149MHG - NORMAL	GSE13911	EXPRESSION DATA FROM PRIMARY GASTRIC TUMORS (MSI AND MSS) AND ADJACENT NORMAL SAMPLES	STOMACH
GSM350435	SAMPLE154MHG - NORMAL	GSE13911	EXPRESSION DATA FROM PRIMARY GASTRIC TUMORS (MSI AND MSS) AND ADJACENT NORMAL SAMPLES	STOMACH
GSM350437	SAMPLE158MHG - NORMAL	GSE13911	EXPRESSION DATA FROM PRIMARY GASTRIC TUMORS (MSI AND MSS) AND ADJACENT NORMAL SAMPLES	STOMACH
GSM350439	SAMPLE159MHG - NORMAL	GSE13911	EXPRESSION DATA FROM PRIMARY GASTRIC TUMORS (MSI AND MSS) AND ADJACENT NORMAL SAMPLES	STOMACH
GSM350441	SAMPLE174MHG - NORMAL	GSE13911	EXPRESSION DATA FROM PRIMARY GASTRIC TUMORS (MSI AND MSS) AND ADJACENT NORMAL SAMPLES	STOMACH
GSM350444	SAMPLE17MHG - NORMAL	GSE13911	EXPRESSION DATA FROM PRIMARY GASTRIC TUMORS (MSI AND MSS) AND ADJACENT NORMAL SAMPLES	STOMACH
GSM350446	SAMPLE183MHG - NORMAL	GSE13911	EXPRESSION DATA FROM PRIMARY GASTRIC TUMORS (MSI AND MSS) AND ADJACENT NORMAL SAMPLES	STOMACH
GSM350448	SAMPLE186MHG - NORMAL	GSE13911	EXPRESSION DATA FROM PRIMARY GASTRIC TUMORS (MSI AND MSS) AND ADJACENT NORMAL SAMPLES	STOMACH
GSM350450	SAMPLE189MHG - NORMAL	GSE13911	EXPRESSION DATA FROM PRIMARY GASTRIC TUMORS (MSI AND MSS) AND ADJACENT NORMAL SAMPLES	STOMACH
GSM350452	SAMPLE192MHG - NORMAL	GSE13911	EXPRESSION DATA FROM PRIMARY GASTRIC TUMORS (MSI AND MSS) AND ADJACENT NORMAL SAMPLES	STOMACH
GSM350454	SAMPLE195MHG - NORMAL	GSE13911	EXPRESSION DATA FROM PRIMARY GASTRIC TUMORS (MSI AND MSS) AND ADJACENT NORMAL SAMPLES	STOMACH
GSM350456	SAMPLE196MHG - NORMAL	GSE13911	EXPRESSION DATA FROM PRIMARY GASTRIC TUMORS (MSI AND MSS) AND ADJACENT NORMAL SAMPLES	STOMACH
GSM350458	SAMPLE202MHG - NORMAL	GSE13911	EXPRESSION DATA FROM PRIMARY GASTRIC TUMORS (MSI AND MSS) AND ADJACENT NORMAL SAMPLES	STOMACH
GSM350460	SAMPLE203MHG - NORMAL	GSE13911	EXPRESSION DATA FROM PRIMARY GASTRIC TUMORS (MSI AND MSS) AND ADJACENT NORMAL SAMPLES	STOMACH
GSM350462	SAMPLE22MHG - NORMAL	GSE13911	EXPRESSION DATA FROM PRIMARY GASTRIC TUMORS (MSI AND MSS) AND ADJACENT NORMAL SAMPLES	STOMACH
GSM350464	SAMPLE39MHG - NORMAL	GSE13911	EXPRESSION DATA FROM PRIMARY GASTRIC TUMORS (MSI AND MSS) AND ADJACENT NORMAL SAMPLES	STOMACH
GSM350467	SAMPLE46MHG - NORMAL	GSE13911	EXPRESSION DATA FROM PRIMARY GASTRIC TUMORS (MSI AND MSS) AND ADJACENT NORMAL SAMPLES	STOMACH
GSM350469	SAMPLE53MHG - NORMAL	GSE13911	EXPRESSION DATA FROM PRIMARY GASTRIC TUMORS (MSI AND MSS) AND ADJACENT NORMAL SAMPLES	STOMACH
GSM350472	SAMPLE60MHG - NORMAL	GSE13911	EXPRESSION DATA FROM PRIMARY GASTRIC TUMORS (MSI AND MSS) AND ADJACENT NORMAL SAMPLES	STOMACH
GSM350475	SAMPLE63MHG - NORMAL	GSE13911	EXPRESSION DATA FROM PRIMARY GASTRIC TUMORS (MSI AND MSS) AND ADJACENT NORMAL SAMPLES	STOMACH
GSM350477	SAMPLE91MHG - NORMAL	GSE13911	EXPRESSION DATA FROM PRIMARY GASTRIC TUMORS (MSI AND MSS) AND ADJACENT NORMAL SAMPLES	STOMACH
GSM350479	SAMPLE96MHG - NORMAL	GSE13911	EXPRESSION DATA FROM PRIMARY GASTRIC TUMORS (MSI AND MSS) AND ADJACENT NORMAL SAMPLES	STOMACH
GSM351341	FHC - CONTROL 13	GSE13985	ATHEROSCLEROTIC MARKERS IN HUMAN BLOOD - A STUDY IN PATIENTS WITH FAMILIAL HYPERCHOLESTEROLEMIA	BLOOD
GSM356808	HEALTHY CONTROL SALIVA-1	GSE14245	MULTIPLE SALIVARY BIOMARKERS FOR EARLY DETECTION OF PANCREATIC CANCER	ORAL CAVITY
GSM356809	HEALTHY CONTROL SALIVA-2	GSE14245	MULTIPLE SALIVARY BIOMARKERS FOR EARLY DETECTION OF PANCREATIC CANCER	ORAL CAVITY
GSM356810	HEALTHY CONTROL SALIVA-3	GSE14245	MULTIPLE SALIVARY BIOMARKERS FOR EARLY DETECTION OF PANCREATIC CANCER	ORAL CAVITY
GSM356811	HEALTHY CONTROL SALIVA-4	GSE14245	MULTIPLE SALIVARY BIOMARKERS FOR EARLY DETECTION OF PANCREATIC CANCER	ORAL CAVITY
GSM356812	HEALTHY CONTROL SALIVA-5	GSE14245	MULTIPLE SALIVARY BIOMARKERS FOR EARLY DETECTION OF PANCREATIC CANCER	ORAL CAVITY
GSM356813	HEALTHY CONTROL SALIVA-6	GSE14245	MULTIPLE SALIVARY BIOMARKERS FOR EARLY DETECTION OF PANCREATIC CANCER	ORAL CAVITY
GSM356814	HEALTHY CONTROL SALIVA-7	GSE14245	MULTIPLE SALIVARY BIOMARKERS FOR EARLY DETECTION OF PANCREATIC CANCER	ORAL CAVITY
GSM356815	HEALTHY CONTROL SALIVA-8	GSE14245	MULTIPLE SALIVARY BIOMARKERS FOR EARLY DETECTION OF PANCREATIC CANCER	ORAL CAVITY
GSM356816	HEALTHY CONTROL SALIVA-9	GSE14245	MULTIPLE SALIVARY BIOMARKERS FOR EARLY DETECTION OF PANCREATIC CANCER	ORAL CAVITY
GSM356817	HEALTHY CONTROL SALIVA-10	GSE14245	MULTIPLE SALIVARY BIOMARKERS FOR EARLY DETECTION OF PANCREATIC CANCER	ORAL CAVITY
GSM358631	HUMAN FETAL LUNG 76 DPC BIOLOGICAL REPLICATE 1	GSE14334	TRANSCRIPTOMIC ANALYSIS OF HUMAN LUNG DEVELOPMENT	LUNG
GSM358632	HUMAN FETAL LUNG 110 DPC BIOLOGICAL REPLICATE 1	GSE14334	TRANSCRIPTOMIC ANALYSIS OF HUMAN LUNG DEVELOPMENT	LUNG
GSM358633	HUMAN FETAL LUNG 63 DPC BIOLOGICAL REPLICATE 1	GSE14334	TRANSCRIPTOMIC ANALYSIS OF HUMAN LUNG DEVELOPMENT	LUNG
GSM358634	HUMAN FETAL LUNG 63 DPC BIOLOGICAL REPLICATE 2	GSE14334	TRANSCRIPTOMIC ANALYSIS OF HUMAN LUNG DEVELOPMENT	LUNG
GSM358635	HUMAN FETAL LUNG 108 DPC BIOLOGICAL REPLICATE 1	GSE14334	TRANSCRIPTOMIC ANALYSIS OF HUMAN LUNG DEVELOPMENT	LUNG
GSM359972	OSE_434	GSE14407	OVARIAN CANCER GENE EXPRESSION PROFILING IDENTIFIES THE SURFACE OF THE OVARY AS A STEM CELL NICHE	OVARY
GSM359973	OSE_541	GSE14407	OVARIAN CANCER GENE EXPRESSION PROFILING IDENTIFIES THE SURFACE OF THE OVARY AS A STEM CELL NICHE	OVARY
GSM359974	OSE_437	GSE14407	OVARIAN CANCER GENE EXPRESSION PROFILING IDENTIFIES THE SURFACE OF THE OVARY AS A STEM CELL NICHE	OVARY
GSM359975	OSE_552	GSE14407	OVARIAN CANCER GENE EXPRESSION PROFILING IDENTIFIES THE SURFACE OF THE OVARY AS A STEM CELL NICHE	OVARY
GSM359976	OSE_440	GSE14407	OVARIAN CANCER GENE EXPRESSION PROFILING IDENTIFIES THE SURFACE OF THE OVARY AS A STEM CELL NICHE	OVARY
GSM359977	OSE_563	GSE14407	OVARIAN CANCER GENE EXPRESSION PROFILING IDENTIFIES THE SURFACE OF THE OVARY AS A STEM CELL NICHE	OVARY
GSM359978	OSE_470	GSE14407	OVARIAN CANCER GENE EXPRESSION PROFILING IDENTIFIES THE SURFACE OF THE OVARY AS A STEM CELL NICHE	OVARY
GSM359979	OSE_567	GSE14407	OVARIAN CANCER GENE EXPRESSION PROFILING IDENTIFIES THE SURFACE OF THE OVARY AS A STEM CELL NICHE	OVARY
GSM359980	OSE_475	GSE14407	OVARIAN CANCER GENE EXPRESSION PROFILING IDENTIFIES THE SURFACE OF THE OVARY AS A STEM CELL NICHE	OVARY
GSM359981	OSE_463	GSE14407	OVARIAN CANCER GENE EXPRESSION PROFILING IDENTIFIES THE SURFACE OF THE OVARY AS A STEM CELL NICHE	OVARY
GSM359982	OSE_452	GSE14407	OVARIAN CANCER GENE EXPRESSION PROFILING IDENTIFIES THE SURFACE OF THE OVARY AS A STEM CELL NICHE	OVARY
GSM359983	OSE_448	GSE14407	OVARIAN CANCER GENE EXPRESSION PROFILING IDENTIFIES THE SURFACE OF THE OVARY AS A STEM CELL NICHE	OVARY
GSM363586	NORMALCOLON	GSE14526	EPIGENOTYPING BY QUANTITATIVE DNA METHYLATION ANALYSIS REVEALED THREE EPIGENOTYPES IN COLORECTAL CANCER	COLON
GSM363587	FETALCOLON	GSE14526	EPIGENOTYPING BY QUANTITATIVE DNA METHYLATION ANALYSIS REVEALED THREE EPIGENOTYPES IN COLORECTAL CANCER	COLON
GSM364627	CO1	GSE14580,GSE16879	MUCOSAL GENE SIGNATURES TO PREDICT RESPONSE TO INFLIXIMAB IN PATIENTS WITH ULCERATIVE COLITIS,MUCOSAL EXPRESSION PROFILING IN PATIENTS WITH INFLAMMATORY BOWEL DISEASE BEFORE AND AFTER FIRST INFLIXIMAB TREATMENT	COLON
GSM364628	CO2	GSE14580,GSE16879	MUCOSAL GENE SIGNATURES TO PREDICT RESPONSE TO INFLIXIMAB IN PATIENTS WITH ULCERATIVE COLITIS,MUCOSAL EXPRESSION PROFILING IN PATIENTS WITH INFLAMMATORY BOWEL DISEASE BEFORE AND AFTER FIRST INFLIXIMAB TREATMENT	COLON
GSM364629	CO3	GSE16879,GSE14580	MUCOSAL EXPRESSION PROFILING IN PATIENTS WITH INFLAMMATORY BOWEL DISEASE BEFORE AND AFTER FIRST INFLIXIMAB TREATMENT,MUCOSAL GENE SIGNATURES TO PREDICT RESPONSE TO INFLIXIMAB IN PATIENTS WITH ULCERATIVE COLITIS	COLON
GSM364630	CO4	GSE16879,GSE14580	MUCOSAL EXPRESSION PROFILING IN PATIENTS WITH INFLAMMATORY BOWEL DISEASE BEFORE AND AFTER FIRST INFLIXIMAB TREATMENT,MUCOSAL GENE SIGNATURES TO PREDICT RESPONSE TO INFLIXIMAB IN PATIENTS WITH ULCERATIVE COLITIS	COLON
GSM364631	CO5	GSE14580,GSE16879	MUCOSAL GENE SIGNATURES TO PREDICT RESPONSE TO INFLIXIMAB IN PATIENTS WITH ULCERATIVE COLITIS,MUCOSAL EXPRESSION PROFILING IN PATIENTS WITH INFLAMMATORY BOWEL DISEASE BEFORE AND AFTER FIRST INFLIXIMAB TREATMENT	COLON
GSM364632	CO6	GSE16879,GSE14580	MUCOSAL EXPRESSION PROFILING IN PATIENTS WITH INFLAMMATORY BOWEL DISEASE BEFORE AND AFTER FIRST INFLIXIMAB TREATMENT,MUCOSAL GENE SIGNATURES TO PREDICT RESPONSE TO INFLIXIMAB IN PATIENTS WITH ULCERATIVE COLITIS	COLON
GSM366065	LIVER DONOR 16	GSE14668	B-CELL GENE SIGNATURE WITH MASSIVE INTRAHEPATIC PRODUCTION OF ANTIBODIES TO HEPATITIS B CORE ANTIGEN IN HBV-ASSOCIATED ACUTE LIVER FAILURE	LIVER
GSM366066	LIVER DONOR 60	GSE14668	B-CELL GENE SIGNATURE WITH MASSIVE INTRAHEPATIC PRODUCTION OF ANTIBODIES TO HEPATITIS B CORE ANTIGEN IN HBV-ASSOCIATED ACUTE LIVER FAILURE	LIVER
GSM366067	LIVER DONOR 62	GSE14668	B-CELL GENE SIGNATURE WITH MASSIVE INTRAHEPATIC PRODUCTION OF ANTIBODIES TO HEPATITIS B CORE ANTIGEN IN HBV-ASSOCIATED ACUTE LIVER FAILURE	LIVER
GSM366068	LIVER DONOR 37	GSE14668	B-CELL GENE SIGNATURE WITH MASSIVE INTRAHEPATIC PRODUCTION OF ANTIBODIES TO HEPATITIS B CORE ANTIGEN IN HBV-ASSOCIATED ACUTE LIVER FAILURE	LIVER
GSM366069	LIVER DONOR 18	GSE14668	B-CELL GENE SIGNATURE WITH MASSIVE INTRAHEPATIC PRODUCTION OF ANTIBODIES TO HEPATITIS B CORE ANTIGEN IN HBV-ASSOCIATED ACUTE LIVER FAILURE	LIVER
GSM366070	LIVER DONOR 8	GSE14668	B-CELL GENE SIGNATURE WITH MASSIVE INTRAHEPATIC PRODUCTION OF ANTIBODIES TO HEPATITIS B CORE ANTIGEN IN HBV-ASSOCIATED ACUTE LIVER FAILURE	LIVER
GSM368653	NORMAL NO076	GSE14762	RENAL CELL CARCINOMA: HYPOXIA AND ENDOCYTOSIS	KIDNEY
GSM368654	NORMAL NO096	GSE14762	RENAL CELL CARCINOMA: HYPOXIA AND ENDOCYTOSIS	KIDNEY
GSM368655	NORMAL NO005	GSE14762	RENAL CELL CARCINOMA: HYPOXIA AND ENDOCYTOSIS	KIDNEY
GSM368656	NORMAL NO006	GSE14762	RENAL CELL CARCINOMA: HYPOXIA AND ENDOCYTOSIS	KIDNEY
GSM368657	NORMAL NO009	GSE14762	RENAL CELL CARCINOMA: HYPOXIA AND ENDOCYTOSIS	KIDNEY
GSM371306	JEJUNAL BIOPSY, HEALTHY, REP1	GSE14841	EXPRESSION DATA FROM HEALTHY VOLUNTEERS AND IBS PATIENTS	SMALL INTESTINE
GSM371307	JEJUNAL BIOPSY, HEALTHY, REP2	GSE14841	EXPRESSION DATA FROM HEALTHY VOLUNTEERS AND IBS PATIENTS	SMALL INTESTINE
GSM371308	JEJUNAL BIOPSY, HEALTHY, REP3	GSE14841	EXPRESSION DATA FROM HEALTHY VOLUNTEERS AND IBS PATIENTS	SMALL INTESTINE
GSM371309	JEJUNAL BIOPSY, HEALTHY, REP4	GSE14841	EXPRESSION DATA FROM HEALTHY VOLUNTEERS AND IBS PATIENTS	SMALL INTESTINE
GSM371310	JEJUNAL BIOPSY, CONTROL, REP1	GSE14842	EXPRESSION DATA FROM IBS PATIENTS BEFORE AND AFTER TREATMENT	SMALL INTESTINE
GSM371311	JEJUNAL BIOPSY, CONTROL, REP2	GSE14842	EXPRESSION DATA FROM IBS PATIENTS BEFORE AND AFTER TREATMENT	SMALL INTESTINE
GSM371312	JEJUNAL BIOPSY, CONTROL, REP3	GSE14842	EXPRESSION DATA FROM IBS PATIENTS BEFORE AND AFTER TREATMENT	SMALL INTESTINE
GSM371313	JEJUNAL BIOPSY, CONTROL, REP4	GSE14842	EXPRESSION DATA FROM IBS PATIENTS BEFORE AND AFTER TREATMENT	SMALL INTESTINE
GSM371314	JEJUNAL BIOPSY, CONTROL, REP5	GSE14842	EXPRESSION DATA FROM IBS PATIENTS BEFORE AND AFTER TREATMENT	SMALL INTESTINE
GSM372247	NORMAL LIVER N10_E-AFMX-11-448274747	GSE14951	GENE EXPRESSION PROFILE IN HUMAN ORTHOTOPIC LIVER TRANSPLANTATION	LIVER
GSM372248	NORMAL LIVER N11_E-AFMX-11-448274825	GSE14951	GENE EXPRESSION PROFILE IN HUMAN ORTHOTOPIC LIVER TRANSPLANTATION	LIVER
GSM372249	NORMAL LIVER N12_E-AFMX-11-448274905	GSE14951	GENE EXPRESSION PROFILE IN HUMAN ORTHOTOPIC LIVER TRANSPLANTATION	LIVER
GSM372250	NORMAL LIVER N13_E-AFMX-11-448274985	GSE14951	GENE EXPRESSION PROFILE IN HUMAN ORTHOTOPIC LIVER TRANSPLANTATION	LIVER
GSM372251	NORMAL LIVER N15_E-AFMX-11-448274667	GSE14951	GENE EXPRESSION PROFILE IN HUMAN ORTHOTOPIC LIVER TRANSPLANTATION	LIVER
GSM372258	HOSE2008	GSE27651	THE ANTERIOR GRADIENT HOMOLOG 3 (AGR3) GENE IS ASSOCIATED WITH DIFFERENTIATION AND SURVIVAL IN OVARIAN CANCER	OVARY
GSM372259	HOSE2061	GSE27651	THE ANTERIOR GRADIENT HOMOLOG 3 (AGR3) GENE IS ASSOCIATED WITH DIFFERENTIATION AND SURVIVAL IN OVARIAN CANCER	OVARY
GSM372260	HOSE2064	GSE27651	THE ANTERIOR GRADIENT HOMOLOG 3 (AGR3) GENE IS ASSOCIATED WITH DIFFERENTIATION AND SURVIVAL IN OVARIAN CANCER	OVARY
GSM372261	HOSE2085	GSE27651	THE ANTERIOR GRADIENT HOMOLOG 3 (AGR3) GENE IS ASSOCIATED WITH DIFFERENTIATION AND SURVIVAL IN OVARIAN CANCER	OVARY
GSM372262	HOSE2230	GSE27651	THE ANTERIOR GRADIENT HOMOLOG 3 (AGR3) GENE IS ASSOCIATED WITH DIFFERENTIATION AND SURVIVAL IN OVARIAN CANCER	OVARY
GSM372263	HOSE2237	GSE27651	THE ANTERIOR GRADIENT HOMOLOG 3 (AGR3) GENE IS ASSOCIATED WITH DIFFERENTIATION AND SURVIVAL IN OVARIAN CANCER	OVARY
GSM372286	NORMAL SKIN, NORMAL-1	GSE14905	TYPE I INTERFERON: POTENTIAL THERAPEUTIC TARGET FOR PSORIASIS?	SKIN
GSM372287	NORMAL SKIN, NORMAL-2	GSE14905	TYPE I INTERFERON: POTENTIAL THERAPEUTIC TARGET FOR PSORIASIS?	SKIN
GSM372288	NORMAL SKIN, NORMAL-3	GSE14905	TYPE I INTERFERON: POTENTIAL THERAPEUTIC TARGET FOR PSORIASIS?	SKIN
GSM372289	NORMAL SKIN, NORMAL-4	GSE14905	TYPE I INTERFERON: POTENTIAL THERAPEUTIC TARGET FOR PSORIASIS?	SKIN
GSM372290	NORMAL SKIN, NORMAL-5	GSE14905	TYPE I INTERFERON: POTENTIAL THERAPEUTIC TARGET FOR PSORIASIS?	SKIN
GSM372291	NORMAL SKIN, NORMAL-6	GSE14905	TYPE I INTERFERON: POTENTIAL THERAPEUTIC TARGET FOR PSORIASIS?	SKIN
GSM372721	HEALTHY_CD4_1	GSE14924	CHARACTERISATION OF GENE EXPRESSION CHANGES IN T CELLS FROM PATIENTS PRESENTING WITH AML COMPARED WITH HEALTHY T CELLS	BLOOD
GSM377458	SUBJECT 3, FAMILY 1, CONTROL	GSE15090	GENE EXPRESSION PROFILES IN MUSCLE TISSUE FROM FSHD PATIENTS	MUSCLE
GSM377461	SUBJECT 6, FAMILY 2, CONTROL	GSE15090	GENE EXPRESSION PROFILES IN MUSCLE TISSUE FROM FSHD PATIENTS	MUSCLE
GSM377464	SUBJECT 9, FAMILY 3, CONTROL	GSE15090	GENE EXPRESSION PROFILES IN MUSCLE TISSUE FROM FSHD PATIENTS	MUSCLE
GSM377467	SUBJECT 12, FAMILY 4, CONTROL	GSE15090	GENE EXPRESSION PROFILES IN MUSCLE TISSUE FROM FSHD PATIENTS	MUSCLE
GSM377470	SUBJECT 15, FAMILY 5, CONTROL	GSE15090	GENE EXPRESSION PROFILES IN MUSCLE TISSUE FROM FSHD PATIENTS	MUSCLE
GSM379859	NORMAL BRAIN #4	GSE15209	EXPRESSION DATA FROM HUMAN FOETAL NEURAL STEM (NS) CELL LINES AND HUMAN GLIOMA NEURAL STEM (GNS) CELL LINES	BRAIN
GSM379860	NORM#12	GSE15209	EXPRESSION DATA FROM HUMAN FOETAL NEURAL STEM (NS) CELL LINES AND HUMAN GLIOMA NEURAL STEM (GNS) CELL LINES	BRAIN
GSM379861	NORM#31	GSE15209	EXPRESSION DATA FROM HUMAN FOETAL NEURAL STEM (NS) CELL LINES AND HUMAN GLIOMA NEURAL STEM (GNS) CELL LINES	BRAIN
GSM380451	EMBRYONIC LIVER 9W+3D	GSE15238	EXPRESSION DATA FROM HUMAN EMBRYONIC (9-12W) AND POST-NATAL LIVERS	LIVER
GSM380452	EMBRYONIC LIVER 9W+5D	GSE15238	EXPRESSION DATA FROM HUMAN EMBRYONIC (9-12W) AND POST-NATAL LIVERS	LIVER
GSM380453	EMBRYONIC LIVER 10W+3D	GSE15238	EXPRESSION DATA FROM HUMAN EMBRYONIC (9-12W) AND POST-NATAL LIVERS	LIVER
GSM380454	EMBRYONIC LIVER 11W+2D	GSE15238	EXPRESSION DATA FROM HUMAN EMBRYONIC (9-12W) AND POST-NATAL LIVERS	LIVER
GSM380455	EMBRYONIC LIVER 11W+6D	GSE15238	EXPRESSION DATA FROM HUMAN EMBRYONIC (9-12W) AND POST-NATAL LIVERS	LIVER
GSM380456	EMBRYONIC LIVER 12W	GSE15238	EXPRESSION DATA FROM HUMAN EMBRYONIC (9-12W) AND POST-NATAL LIVERS	LIVER
GSM380458	POSTNATAL/NORMAL LIVER 1.5Y, BIOLOGICAL REP1	GSE15239,GSE15238	EXPRESSION DATA FROM HUMAN LIVERS SHORTLY FOLLOWING PARTIAL HEPATECTOMY (PHX),EXPRESSION DATA FROM HUMAN EMBRYONIC (9-12W) AND POST-NATAL LIVERS	LIVER
GSM380459	POSTNATAL/NORMAL LIVER 1.5Y, BIOLOGICAL REP2	GSE15239,GSE15238	EXPRESSION DATA FROM HUMAN LIVERS SHORTLY FOLLOWING PARTIAL HEPATECTOMY (PHX),EXPRESSION DATA FROM HUMAN EMBRYONIC (9-12W) AND POST-NATAL LIVERS	LIVER
GSM380460	POSTNATAL/NORMAL LIVER 42Y, BIOLOGICAL REP1	GSE15239,GSE15238	EXPRESSION DATA FROM HUMAN LIVERS SHORTLY FOLLOWING PARTIAL HEPATECTOMY (PHX),EXPRESSION DATA FROM HUMAN EMBRYONIC (9-12W) AND POST-NATAL LIVERS	LIVER
GSM380461	POSTNATAL/NORMAL LIVER 42Y, BIOLOGICAL REP2	GSE15238,GSE15239	EXPRESSION DATA FROM HUMAN EMBRYONIC (9-12W) AND POST-NATAL LIVERS,EXPRESSION DATA FROM HUMAN LIVERS SHORTLY FOLLOWING PARTIAL HEPATECTOMY (PHX)	LIVER
GSM380462	POSTNATAL/NORMAL LIVER 81Y, BIOLOGICAL REP1	GSE15239,GSE15238	EXPRESSION DATA FROM HUMAN LIVERS SHORTLY FOLLOWING PARTIAL HEPATECTOMY (PHX),EXPRESSION DATA FROM HUMAN EMBRYONIC (9-12W) AND POST-NATAL LIVERS	LIVER
GSM380463	POSTNATAL/NORMAL LIVER 81Y, BIOLOGICAL REP2	GSE15239,GSE15238	EXPRESSION DATA FROM HUMAN LIVERS SHORTLY FOLLOWING PARTIAL HEPATECTOMY (PHX),EXPRESSION DATA FROM HUMAN EMBRYONIC (9-12W) AND POST-NATAL LIVERS	LIVER
GSM38345	01.KOTH_24_N.CEL	GSE2125	ISOLATED ALVEOLAR MACROPHAGES	LUNG
GSM38346	02.KOTH_25_N.CEL	GSE2125	ISOLATED ALVEOLAR MACROPHAGES	LUNG
GSM38348	04.KOTH_61_N.CEL	GSE2125	ISOLATED ALVEOLAR MACROPHAGES	LUNG
GSM38350	06.KOTH_27_N.CEL	GSE2125	ISOLATED ALVEOLAR MACROPHAGES	LUNG
GSM38351	07.KOTH_40_N.CEL	GSE2125	ISOLATED ALVEOLAR MACROPHAGES	LUNG
GSM387005	OVARY 9.1 WEEKS GESTATION	GSE15431	GLOBAL GENE EXPRESSION IN THE HUMAN FETAL TESTIS AND OVARY	OVARY
GSM387006	OVARY 9.6 WEEKS GESTATION REP1	GSE15431	GLOBAL GENE EXPRESSION IN THE HUMAN FETAL TESTIS AND OVARY	OVARY
GSM387007	OVARY 9.6 WEEKS GESTATION REP2	GSE15431	GLOBAL GENE EXPRESSION IN THE HUMAN FETAL TESTIS AND OVARY	OVARY
GSM387008	OVARY 9.6 WEEKS GESTATION REP3	GSE15431	GLOBAL GENE EXPRESSION IN THE HUMAN FETAL TESTIS AND OVARY	OVARY
GSM387009	OVARY 11 WEEKS GESTATION	GSE15431	GLOBAL GENE EXPRESSION IN THE HUMAN FETAL TESTIS AND OVARY	OVARY
GSM387010	OVARY 12 WEEKS GESTATION	GSE15431	GLOBAL GENE EXPRESSION IN THE HUMAN FETAL TESTIS AND OVARY	OVARY
GSM387011	OVARY 12.9 WEEKS GESTATION	GSE15431	GLOBAL GENE EXPRESSION IN THE HUMAN FETAL TESTIS AND OVARY	OVARY
GSM387012	OVARY 13.6 WEEKS GESTATION REP1	GSE15431	GLOBAL GENE EXPRESSION IN THE HUMAN FETAL TESTIS AND OVARY	OVARY
GSM387013	OVARY 13.6 WEEKS GESTATION REP2	GSE15431	GLOBAL GENE EXPRESSION IN THE HUMAN FETAL TESTIS AND OVARY	OVARY
GSM387014	OVARY 13.9 WEEKS GESTATION	GSE15431	GLOBAL GENE EXPRESSION IN THE HUMAN FETAL TESTIS AND OVARY	OVARY
GSM387015	OVARY 14.4 WEEKS GESTATION	GSE15431	GLOBAL GENE EXPRESSION IN THE HUMAN FETAL TESTIS AND OVARY	OVARY
GSM387016	OVARY 16.1 WEEKS GESTATION	GSE15431	GLOBAL GENE EXPRESSION IN THE HUMAN FETAL TESTIS AND OVARY	OVARY
GSM387017	OVARY 16.4 WEEKS GESTATION	GSE15431	GLOBAL GENE EXPRESSION IN THE HUMAN FETAL TESTIS AND OVARY	OVARY
GSM387018	OVARY 16.9 WEEKS GESTATION REP1	GSE15431	GLOBAL GENE EXPRESSION IN THE HUMAN FETAL TESTIS AND OVARY	OVARY
GSM387019	OVARY 16.9 WEEKS GESTATION REP2	GSE15431	GLOBAL GENE EXPRESSION IN THE HUMAN FETAL TESTIS AND OVARY	OVARY
GSM387020	OVARY 17.1 WEEKS GESTATION	GSE15431	GLOBAL GENE EXPRESSION IN THE HUMAN FETAL TESTIS AND OVARY	OVARY
GSM387021	OVARY 18.1 WEEKS GESTATION	GSE15431	GLOBAL GENE EXPRESSION IN THE HUMAN FETAL TESTIS AND OVARY	OVARY
GSM387022	TESTIS 9 WEEKS GESTATION	GSE15431	GLOBAL GENE EXPRESSION IN THE HUMAN FETAL TESTIS AND OVARY	TESTIS
GSM387023	TESTIS 9.1 WEEKS GESTATION	GSE15431	GLOBAL GENE EXPRESSION IN THE HUMAN FETAL TESTIS AND OVARY	TESTIS
GSM387024	TESTIS 9.9 WEEKS GESTATION	GSE15431	GLOBAL GENE EXPRESSION IN THE HUMAN FETAL TESTIS AND OVARY	TESTIS
GSM387025	TESTIS 11 WEEKS GESTATION REP1	GSE15431	GLOBAL GENE EXPRESSION IN THE HUMAN FETAL TESTIS AND OVARY	TESTIS
GSM387026	TESTIS 11 WEEKS GESTATION REP2	GSE15431	GLOBAL GENE EXPRESSION IN THE HUMAN FETAL TESTIS AND OVARY	TESTIS
GSM387027	TESTIS 11.7 WEEKS GESTATION	GSE15431	GLOBAL GENE EXPRESSION IN THE HUMAN FETAL TESTIS AND OVARY	TESTIS
GSM387028	TESTIS 12 WEEKS GESTATION	GSE15431	GLOBAL GENE EXPRESSION IN THE HUMAN FETAL TESTIS AND OVARY	TESTIS
GSM387029	TESTIS 12.6 WEEKS GESTATION	GSE15431	GLOBAL GENE EXPRESSION IN THE HUMAN FETAL TESTIS AND OVARY	TESTIS
GSM387030	TESTIS 13.6 WEEKS GESTATION	GSE15431	GLOBAL GENE EXPRESSION IN THE HUMAN FETAL TESTIS AND OVARY	TESTIS
GSM387031	TESTIS 13.9 WEEKS GESTATION REP1	GSE15431	GLOBAL GENE EXPRESSION IN THE HUMAN FETAL TESTIS AND OVARY	TESTIS
GSM387032	TESTIS 13.9 WEEKS GESTATION REP2	GSE15431	GLOBAL GENE EXPRESSION IN THE HUMAN FETAL TESTIS AND OVARY	TESTIS
GSM387033	TESTIS 16.1 WEEKS GESTATION REP1	GSE15431	GLOBAL GENE EXPRESSION IN THE HUMAN FETAL TESTIS AND OVARY	TESTIS
GSM387034	TESTIS 16.1 WEEKS GESTATION REP2	GSE15431	GLOBAL GENE EXPRESSION IN THE HUMAN FETAL TESTIS AND OVARY	TESTIS
GSM387035	TESTIS 17.2 WEEKS GESTATION	GSE15431	GLOBAL GENE EXPRESSION IN THE HUMAN FETAL TESTIS AND OVARY	TESTIS
GSM387036	TESTIS 18.6 WEEKS GESTATION	GSE15431	GLOBAL GENE EXPRESSION IN THE HUMAN FETAL TESTIS AND OVARY	TESTIS
GSM387037	TESTIS 18.9 WEEKS GESTATION	GSE15431	GLOBAL GENE EXPRESSION IN THE HUMAN FETAL TESTIS AND OVARY	TESTIS
GSM387038	TESTIS 19.9 WEEKS GESTATION	GSE15431	GLOBAL GENE EXPRESSION IN THE HUMAN FETAL TESTIS AND OVARY	TESTIS
GSM388076	N30162	GSE15471	WHOLE-TISSUE GENE EXPRESSION STUDY OF PANCREATIC DUCTAL ADENOCARCINOMA	PANCREAS
GSM388078	N40728	GSE15471	WHOLE-TISSUE GENE EXPRESSION STUDY OF PANCREATIC DUCTAL ADENOCARCINOMA	PANCREAS
GSM388080	N41027	GSE15471	WHOLE-TISSUE GENE EXPRESSION STUDY OF PANCREATIC DUCTAL ADENOCARCINOMA	PANCREAS
GSM388082	N30057	GSE15471	WHOLE-TISSUE GENE EXPRESSION STUDY OF PANCREATIC DUCTAL ADENOCARCINOMA	PANCREAS
GSM388083	N30068	GSE15471	WHOLE-TISSUE GENE EXPRESSION STUDY OF PANCREATIC DUCTAL ADENOCARCINOMA	PANCREAS
GSM388084	N30277	GSE15471	WHOLE-TISSUE GENE EXPRESSION STUDY OF PANCREATIC DUCTAL ADENOCARCINOMA	PANCREAS
GSM388085	N30308	GSE15471	WHOLE-TISSUE GENE EXPRESSION STUDY OF PANCREATIC DUCTAL ADENOCARCINOMA	PANCREAS
GSM388086	N30364	GSE15471	WHOLE-TISSUE GENE EXPRESSION STUDY OF PANCREATIC DUCTAL ADENOCARCINOMA	PANCREAS
GSM388087	N30582	GSE15471	WHOLE-TISSUE GENE EXPRESSION STUDY OF PANCREATIC DUCTAL ADENOCARCINOMA	PANCREAS
GSM388088	N30617	GSE15471	WHOLE-TISSUE GENE EXPRESSION STUDY OF PANCREATIC DUCTAL ADENOCARCINOMA	PANCREAS
GSM388089	N40645	GSE15471	WHOLE-TISSUE GENE EXPRESSION STUDY OF PANCREATIC DUCTAL ADENOCARCINOMA	PANCREAS
GSM388090	N40656	GSE15471	WHOLE-TISSUE GENE EXPRESSION STUDY OF PANCREATIC DUCTAL ADENOCARCINOMA	PANCREAS
GSM388091	N40726	GSE15471	WHOLE-TISSUE GENE EXPRESSION STUDY OF PANCREATIC DUCTAL ADENOCARCINOMA	PANCREAS
GSM388092	N40730	GSE15471	WHOLE-TISSUE GENE EXPRESSION STUDY OF PANCREATIC DUCTAL ADENOCARCINOMA	PANCREAS
GSM388093	N40741	GSE15471	WHOLE-TISSUE GENE EXPRESSION STUDY OF PANCREATIC DUCTAL ADENOCARCINOMA	PANCREAS
GSM388094	N40836	GSE15471	WHOLE-TISSUE GENE EXPRESSION STUDY OF PANCREATIC DUCTAL ADENOCARCINOMA	PANCREAS
GSM388095	N40843	GSE15471	WHOLE-TISSUE GENE EXPRESSION STUDY OF PANCREATIC DUCTAL ADENOCARCINOMA	PANCREAS
GSM388096	N40875	GSE15471	WHOLE-TISSUE GENE EXPRESSION STUDY OF PANCREATIC DUCTAL ADENOCARCINOMA	PANCREAS
GSM388097	N40892	GSE15471	WHOLE-TISSUE GENE EXPRESSION STUDY OF PANCREATIC DUCTAL ADENOCARCINOMA	PANCREAS
GSM388098	N40899	GSE15471	WHOLE-TISSUE GENE EXPRESSION STUDY OF PANCREATIC DUCTAL ADENOCARCINOMA	PANCREAS
GSM388099	N40975	GSE15471	WHOLE-TISSUE GENE EXPRESSION STUDY OF PANCREATIC DUCTAL ADENOCARCINOMA	PANCREAS
GSM388100	N40977	GSE15471	WHOLE-TISSUE GENE EXPRESSION STUDY OF PANCREATIC DUCTAL ADENOCARCINOMA	PANCREAS
GSM388101	N51084	GSE15471	WHOLE-TISSUE GENE EXPRESSION STUDY OF PANCREATIC DUCTAL ADENOCARCINOMA	PANCREAS
GSM388102	N51091	GSE15471	WHOLE-TISSUE GENE EXPRESSION STUDY OF PANCREATIC DUCTAL ADENOCARCINOMA	PANCREAS
GSM388103	N51176	GSE15471	WHOLE-TISSUE GENE EXPRESSION STUDY OF PANCREATIC DUCTAL ADENOCARCINOMA	PANCREAS
GSM388104	N51292	GSE15471	WHOLE-TISSUE GENE EXPRESSION STUDY OF PANCREATIC DUCTAL ADENOCARCINOMA	PANCREAS
GSM388105	N51294	GSE15471	WHOLE-TISSUE GENE EXPRESSION STUDY OF PANCREATIC DUCTAL ADENOCARCINOMA	PANCREAS
GSM388106	N51308	GSE15471	WHOLE-TISSUE GENE EXPRESSION STUDY OF PANCREATIC DUCTAL ADENOCARCINOMA	PANCREAS
GSM388107	N51315	GSE15471	WHOLE-TISSUE GENE EXPRESSION STUDY OF PANCREATIC DUCTAL ADENOCARCINOMA	PANCREAS
GSM388108	N51572	GSE15471	WHOLE-TISSUE GENE EXPRESSION STUDY OF PANCREATIC DUCTAL ADENOCARCINOMA	PANCREAS
GSM388109	N51628	GSE15471	WHOLE-TISSUE GENE EXPRESSION STUDY OF PANCREATIC DUCTAL ADENOCARCINOMA	PANCREAS
GSM388110	N51677	GSE15471	WHOLE-TISSUE GENE EXPRESSION STUDY OF PANCREATIC DUCTAL ADENOCARCINOMA	PANCREAS
GSM388111	N51681	GSE15471	WHOLE-TISSUE GENE EXPRESSION STUDY OF PANCREATIC DUCTAL ADENOCARCINOMA	PANCREAS
GSM389321	CRL-2072(1)	GSE15537,GSE15460	GEMINI (GASTRIC ENCYCLOPEDIA OF MOLECULAR INTERACTIONS AND NODES FOR INTERVENTION) PHASES A-C, NORMAL SKIN FIBROBLASTS,ONCOGENIC PATHWAY COMBINATIONS PREDICT CLINICAL PROGNOSIS IN GASTRIC CANCER	SKIN
GSM389322	CRL-2072(2)	GSE15460,GSE15537	ONCOGENIC PATHWAY COMBINATIONS PREDICT CLINICAL PROGNOSIS IN GASTRIC CANCER,GEMINI (GASTRIC ENCYCLOPEDIA OF MOLECULAR INTERACTIONS AND NODES FOR INTERVENTION) PHASES A-C, NORMAL SKIN FIBROBLASTS	SKIN
GSM389323	CRL-2072(3)	GSE15537,GSE15460	GEMINI (GASTRIC ENCYCLOPEDIA OF MOLECULAR INTERACTIONS AND NODES FOR INTERVENTION) PHASES A-C, NORMAL SKIN FIBROBLASTS,ONCOGENIC PATHWAY COMBINATIONS PREDICT CLINICAL PROGNOSIS IN GASTRIC CANCER	SKIN
GSM389782	SAMPLE 5: NORMAL OVARIAN SURFACE EPITHELIUM	GSE15578	EXPRESSION DATA FROM OVARIAN SURFACE KINOME	OVARY
GSM389783	SAMPLE 6: NORMAL OVARIAN SURFACE EPITHELIUM	GSE15578	EXPRESSION DATA FROM OVARIAN SURFACE KINOME	OVARY
GSM389789	SAMPLE 13: NORMAL OVARIAN SURFACE EPITHELIUM	GSE15578	EXPRESSION DATA FROM OVARIAN SURFACE KINOME	OVARY
GSM389790	SAMPLE 14: NORMAL OVARIAN SURFACE EPITHELIUM	GSE15578	EXPRESSION DATA FROM OVARIAN SURFACE KINOME	OVARY
GSM389791	SAMPLE 15: NORMAL OVARIAN SURFACE EPITHELIUM	GSE15578	EXPRESSION DATA FROM OVARIAN SURFACE KINOME	OVARY
GSM389794	SAMPLE 18: NORMAL OVARIAN SURFACE EPITHELIUM	GSE15578	EXPRESSION DATA FROM OVARIAN SURFACE KINOME	OVARY
GSM394496	EMBRYO AT 4TH WEEK, BIOLOGICAL REP1	GSE15744	GENE EXPRESSION ATLAS FOR HUMAN EMBRYOGENESIS	EMBRYON
GSM394498	EMBRYO AT 4TH WEEK, BIOLOGICAL REP2	GSE15744	GENE EXPRESSION ATLAS FOR HUMAN EMBRYOGENESIS	EMBRYON
GSM394500	EMBRYO AT 4TH WEEK, BIOLOGICAL REP3	GSE15744	GENE EXPRESSION ATLAS FOR HUMAN EMBRYOGENESIS	EMBRYON
GSM394501	EMBRYO AT 5TH WEEK, BIOLOGICAL REP1	GSE15744	GENE EXPRESSION ATLAS FOR HUMAN EMBRYOGENESIS	EMBRYON
GSM394503	EMBRYO AT 5TH WEEK, BIOLOGICAL REP2	GSE15744	GENE EXPRESSION ATLAS FOR HUMAN EMBRYOGENESIS	EMBRYON
GSM394505	EMBRYO AT 5TH WEEK, BIOLOGICAL REP3	GSE15744	GENE EXPRESSION ATLAS FOR HUMAN EMBRYOGENESIS	EMBRYON
GSM394507	EMBRYO AT 6TH WEEK, BIOLOGICAL REP1	GSE15744	GENE EXPRESSION ATLAS FOR HUMAN EMBRYOGENESIS	EMBRYON
GSM394509	EMBRYO AT 6TH WEEK, BIOLOGICAL REP2	GSE15744	GENE EXPRESSION ATLAS FOR HUMAN EMBRYOGENESIS	EMBRYON
GSM394511	EMBRYO AT 6TH WEEK, BIOLOGICAL REP3	GSE15744	GENE EXPRESSION ATLAS FOR HUMAN EMBRYOGENESIS	EMBRYON
GSM394514	EMBRYO AT 7TH WEEK, BIOLOGICAL REP1	GSE15744	GENE EXPRESSION ATLAS FOR HUMAN EMBRYOGENESIS	EMBRYON
GSM394516	EMBRYO AT 7TH WEEK, BIOLOGICAL REP2	GSE15744	GENE EXPRESSION ATLAS FOR HUMAN EMBRYOGENESIS	EMBRYON
GSM394517	EMBRYO AT 7TH WEEK, BIOLOGICAL REP3	GSE15744	GENE EXPRESSION ATLAS FOR HUMAN EMBRYOGENESIS	EMBRYON
GSM394519	EMBRYO AT 8TH WEEK, BIOLOGICAL REP1	GSE15744	GENE EXPRESSION ATLAS FOR HUMAN EMBRYOGENESIS	EMBRYON
GSM394521	EMBRYO AT 8TH WEEK, BIOLOGICAL REP2	GSE15744	GENE EXPRESSION ATLAS FOR HUMAN EMBRYOGENESIS	EMBRYON
GSM394523	EMBRYO AT 8TH WEEK, BIOLOGICAL REP3	GSE15744	GENE EXPRESSION ATLAS FOR HUMAN EMBRYOGENESIS	EMBRYON
GSM394525	EMBRYO AT 9TH WEEK, BIOLOGICAL REP1	GSE15744	GENE EXPRESSION ATLAS FOR HUMAN EMBRYOGENESIS	EMBRYON
GSM394527	EMBRYO AT 9TH WEEK, BIOLOGICAL REP2	GSE15744	GENE EXPRESSION ATLAS FOR HUMAN EMBRYOGENESIS	EMBRYON
GSM394529	EMBRYO AT 9TH WEEK, BIOLOGICAL REP3	GSE15744	GENE EXPRESSION ATLAS FOR HUMAN EMBRYOGENESIS	EMBRYON
GSM397656	NORMAL ASTROCYTES_1	GSE15824	GENE EXPRESSION PROFILING OF HUMAN GLIOMAS AND HUMAN GLIOBLASTOMA CELL LINES	BRAIN
GSM397657	NORMAL ASTROCYTES_2	GSE15824	GENE EXPRESSION PROFILING OF HUMAN GLIOMAS AND HUMAN GLIOBLASTOMA CELL LINES	BRAIN
GSM397658	NORMAL ASTROCYTES_3	GSE15824	GENE EXPRESSION PROFILING OF HUMAN GLIOMAS AND HUMAN GLIOBLASTOMA CELL LINES	BRAIN
GSM400186	VN1	GSE15960	EXPRESSION DATA FROM HUMAN COLONIC EPITHELIAL CELLS NORMAL (N), ADENOMA (AD) OR COLORECTAL CANCER (CRC) TISSUES	COLON
GSM400187	VN2	GSE15960	EXPRESSION DATA FROM HUMAN COLONIC EPITHELIAL CELLS NORMAL (N), ADENOMA (AD) OR COLORECTAL CANCER (CRC) TISSUES	COLON
GSM400188	VN3	GSE15960	EXPRESSION DATA FROM HUMAN COLONIC EPITHELIAL CELLS NORMAL (N), ADENOMA (AD) OR COLORECTAL CANCER (CRC) TISSUES	COLON
GSM400913	PMN_CONTROL_1_RNEASY	GSE16020	PATIENTS AFFECTED WITH AUTOSOMAL DOMINANT MONOCYTOPENIA WITH INCREASED SUSCEPTIBILITY TO MYCOBACTERIAL INFECTION	BLOOD
GSM401059	BLOOD SAMPLE FROM PATIENT 106 AT DAY 1	GSE16028	LONGITUDINAL STUDY OF GENE EXPRESSION IN HEALTHY INDIVIDUALS	BLOOD
GSM404007	SAMPLE 4 FROM PATIENT 1, UNAFFECTED SITE	GSE16134	BACTERIAL CORRELATES OF GINGIVAL GENE EXPRESSION	GINGIVA
GSM404010	SAMPLE 4 FROM PATIENT 2, UNAFFECTED SITE	GSE16134	BACTERIAL CORRELATES OF GINGIVAL GENE EXPRESSION	GINGIVA
GSM404013	SAMPLE 3 FROM PATIENT 3, UNAFFECTED SITE	GSE16134	BACTERIAL CORRELATES OF GINGIVAL GENE EXPRESSION	GINGIVA
GSM404016	SAMPLE 3 FROM PATIENT 4, UNAFFECTED SITE	GSE16134	BACTERIAL CORRELATES OF GINGIVAL GENE EXPRESSION	GINGIVA
GSM404017	SAMPLE 1 FROM PATIENT 5, UNAFFECTED SITE	GSE16134	BACTERIAL CORRELATES OF GINGIVAL GENE EXPRESSION	GINGIVA
GSM404025	SAMPLE 3 FROM PATIENT 8, UNAFFECTED SITE	GSE16134	BACTERIAL CORRELATES OF GINGIVAL GENE EXPRESSION	GINGIVA
GSM404028	SAMPLE 3 FROM PATIENT 9, UNAFFECTED SITE	GSE16134	BACTERIAL CORRELATES OF GINGIVAL GENE EXPRESSION	GINGIVA
GSM404031	SAMPLE 4 FROM PATIENT 10, UNAFFECTED SITE	GSE16134	BACTERIAL CORRELATES OF GINGIVAL GENE EXPRESSION	GINGIVA
GSM404036	SAMPLE 4 FROM PATIENT 12, UNAFFECTED SITE	GSE16134	BACTERIAL CORRELATES OF GINGIVAL GENE EXPRESSION	GINGIVA
GSM404039	SAMPLE 3 FROM PATIENT 13, UNAFFECTED SITE	GSE16134	BACTERIAL CORRELATES OF GINGIVAL GENE EXPRESSION	GINGIVA
GSM404042	SAMPLE 3 FROM PATIENT 14, UNAFFECTED SITE	GSE16134	BACTERIAL CORRELATES OF GINGIVAL GENE EXPRESSION	GINGIVA
GSM404049	SAMPLE 4 FROM PATIENT 17, UNAFFECTED SITE	GSE16134	BACTERIAL CORRELATES OF GINGIVAL GENE EXPRESSION	GINGIVA
GSM404053	SAMPLE 4 FROM PATIENT 18, UNAFFECTED SITE	GSE16134	BACTERIAL CORRELATES OF GINGIVAL GENE EXPRESSION	GINGIVA
GSM404054	SAMPLE 1 FROM PATIENT 20, UNAFFECTED SITE	GSE16134	BACTERIAL CORRELATES OF GINGIVAL GENE EXPRESSION	GINGIVA
GSM404059	SAMPLE 3 FROM PATIENT 21, UNAFFECTED SITE	GSE16134	BACTERIAL CORRELATES OF GINGIVAL GENE EXPRESSION	GINGIVA
GSM404064	SAMPLE 4 FROM PATIENT 23, UNAFFECTED SITE	GSE16134	BACTERIAL CORRELATES OF GINGIVAL GENE EXPRESSION	GINGIVA
GSM404071	SAMPLE 4 FROM PATIENT 26, UNAFFECTED SITE	GSE16134	BACTERIAL CORRELATES OF GINGIVAL GENE EXPRESSION	GINGIVA
GSM404074	SAMPLE 3 FROM PATIENT 27, UNAFFECTED SITE	GSE16134	BACTERIAL CORRELATES OF GINGIVAL GENE EXPRESSION	GINGIVA
GSM404075	SAMPLE 1 FROM PATIENT 28, UNAFFECTED SITE	GSE16134	BACTERIAL CORRELATES OF GINGIVAL GENE EXPRESSION	GINGIVA
GSM404080	SAMPLE 3 FROM PATIENT 29, UNAFFECTED SITE	GSE16134	BACTERIAL CORRELATES OF GINGIVAL GENE EXPRESSION	GINGIVA
GSM404085	SAMPLE 3 FROM PATIENT 31, UNAFFECTED SITE	GSE16134	BACTERIAL CORRELATES OF GINGIVAL GENE EXPRESSION	GINGIVA
GSM404088	SAMPLE 4 FROM PATIENT 32, UNAFFECTED SITE	GSE16134	BACTERIAL CORRELATES OF GINGIVAL GENE EXPRESSION	GINGIVA
GSM404093	SAMPLE 3 FROM PATIENT 34, UNAFFECTED SITE	GSE16134	BACTERIAL CORRELATES OF GINGIVAL GENE EXPRESSION	GINGIVA
GSM404096	SAMPLE 4 FROM PATIENT 35, UNAFFECTED SITE	GSE16134	BACTERIAL CORRELATES OF GINGIVAL GENE EXPRESSION	GINGIVA
GSM404099	SAMPLE 3 FROM PATIENT 36, UNAFFECTED SITE	GSE16134	BACTERIAL CORRELATES OF GINGIVAL GENE EXPRESSION	GINGIVA
GSM404102	SAMPLE 3 FROM PATIENT 37, UNAFFECTED SITE	GSE16134	BACTERIAL CORRELATES OF GINGIVAL GENE EXPRESSION	GINGIVA
GSM404105	SAMPLE 3 FROM PATIENT 38, UNAFFECTED SITE	GSE16134	BACTERIAL CORRELATES OF GINGIVAL GENE EXPRESSION	GINGIVA
GSM404108	SAMPLE 3 FROM PATIENT 39, UNAFFECTED SITE	GSE16134	BACTERIAL CORRELATES OF GINGIVAL GENE EXPRESSION	GINGIVA
GSM404115	SAMPLE 3 FROM PATIENT 42, UNAFFECTED SITE	GSE16134	BACTERIAL CORRELATES OF GINGIVAL GENE EXPRESSION	GINGIVA
GSM404117	SAMPLE 4 FROM PATIENT 43, UNAFFECTED SITE	GSE16134	BACTERIAL CORRELATES OF GINGIVAL GENE EXPRESSION	GINGIVA
GSM404122	SAMPLE 3 FROM PATIENT 45, UNAFFECTED SITE	GSE16134	BACTERIAL CORRELATES OF GINGIVAL GENE EXPRESSION	GINGIVA
GSM404125	SAMPLE 3 FROM PATIENT 46, UNAFFECTED SITE	GSE16134	BACTERIAL CORRELATES OF GINGIVAL GENE EXPRESSION	GINGIVA
GSM404128	SAMPLE 3 FROM PATIENT 47, UNAFFECTED SITE	GSE16134	BACTERIAL CORRELATES OF GINGIVAL GENE EXPRESSION	GINGIVA
GSM404190	SAMPLE 3 FROM PATIENT 72, UNAFFECTED SITE	GSE16134	BACTERIAL CORRELATES OF GINGIVAL GENE EXPRESSION	GINGIVA
GSM404251	SAMPLE 3 FROM PATIENT 98, UNAFFECTED SITE	GSE16134	BACTERIAL CORRELATES OF GINGIVAL GENE EXPRESSION	GINGIVA
GSM404260	SAMPLE 3 FROM PATIENT 102, UNAFFECTED SITE	GSE16134	BACTERIAL CORRELATES OF GINGIVAL GENE EXPRESSION	GINGIVA
GSM404267	SAMPLE 3 FROM PATIENT 106, UNAFFECTED SITE	GSE16134	BACTERIAL CORRELATES OF GINGIVAL GENE EXPRESSION	GINGIVA
GSM405200	CONTROL 7	GSE16011	INTRINSIC GENE EXPRESSION PROFILES OF GLIOMAS ARE A BETTER PREDICTOR OF SURVIVAL THAN HISTOLOGY	BRAIN
GSM405209	CONTROL 31	GSE16011	INTRINSIC GENE EXPRESSION PROFILES OF GLIOMAS ARE A BETTER PREDICTOR OF SURVIVAL THAN HISTOLOGY	BRAIN
GSM405332	CONTROL 269	GSE16011	INTRINSIC GENE EXPRESSION PROFILES OF GLIOMAS ARE A BETTER PREDICTOR OF SURVIVAL THAN HISTOLOGY	BRAIN
GSM405531	NORMAL CHIP#1	GSE16161	BROAD DEFECTS IN EPIDERMAL CORNIFICATION IN ATOPIC DERMATITIS (AD) IDENTIFIED THROUGH GENOMIC ANALYSIS	SKIN
GSM405532	NORMAL CHIP#2	GSE16161	BROAD DEFECTS IN EPIDERMAL CORNIFICATION IN ATOPIC DERMATITIS (AD) IDENTIFIED THROUGH GENOMIC ANALYSIS	SKIN
GSM405533	NORMAL CHIP#3	GSE16161	BROAD DEFECTS IN EPIDERMAL CORNIFICATION IN ATOPIC DERMATITIS (AD) IDENTIFIED THROUGH GENOMIC ANALYSIS	SKIN
GSM405534	NORMAL CHIP#4	GSE16161	BROAD DEFECTS IN EPIDERMAL CORNIFICATION IN ATOPIC DERMATITIS (AD) IDENTIFIED THROUGH GENOMIC ANALYSIS	SKIN
GSM405535	NORMAL CHIP#5	GSE16161	BROAD DEFECTS IN EPIDERMAL CORNIFICATION IN ATOPIC DERMATITIS (AD) IDENTIFIED THROUGH GENOMIC ANALYSIS	SKIN
GSM405536	NORMAL CHIP#6	GSE16161	BROAD DEFECTS IN EPIDERMAL CORNIFICATION IN ATOPIC DERMATITIS (AD) IDENTIFIED THROUGH GENOMIC ANALYSIS	SKIN
GSM408895	NORMAL LYMOPHOID CELLS OF NORMAL PERSON	GSE16236	TRANSCRIPTIONAL PROFILING OF BONE MARROW CELLS OF MDS PATIENTS	BONE MARROW
GSM411183	1 MONOCYTE	GSE16385,GSE16387	EXPRESSION DATA FROM HUMAN MACROPHAGES,LICENSING OF PPARG-REGULATED GENE EXPRESSION BY IL-4-INDUCED ALTERNATIVE MACROPHAGE ACTIVATION	BLOOD
GSM411184	1 CONTROL MACROPHAGE, 4H	GSE16387,GSE16385	LICENSING OF PPARG-REGULATED GENE EXPRESSION BY IL-4-INDUCED ALTERNATIVE MACROPHAGE ACTIVATION,EXPRESSION DATA FROM HUMAN MACROPHAGES	BLOOD
GSM413512	MALE CONTROL	GSE16447	EXPRESSION ARRAY ANALYSIS IN PATIENTS WITH NEUROAXONAL INJURY IN CEREBRAL PALSY	SKIN
GSM413513	FEMALE CONTROL	GSE16447	EXPRESSION ARRAY ANALYSIS IN PATIENTS WITH NEUROAXONAL INJURY IN CEREBRAL PALSY	SKIN
GSM413790	HEALTHY CD4+T CELLS 1-TP	GSE16461	GENE EXPRESSION PROFILE IN CD4+ AND CD8+ T CELLS FROM IDENTICAL TWINS DISCORDANT FOR MULTIPLE SCLEROSIS	BLOOD
GSM414928	PANCREATIC SAMPLE 16-NORMAL	GSE16515	EXPRESSION DATA FROM MAYO CLINIC PANCREATIC TUMOR AND NORMAL SAMPLES	PANCREAS
GSM414930	PANCREATIC SAMPLE 53-NORMAL	GSE16515	EXPRESSION DATA FROM MAYO CLINIC PANCREATIC TUMOR AND NORMAL SAMPLES	PANCREAS
GSM414932	PANCREATIC SAMPLE 9-NORMAL	GSE16515	EXPRESSION DATA FROM MAYO CLINIC PANCREATIC TUMOR AND NORMAL SAMPLES	PANCREAS
GSM414934	PANCREATIC SAMPLE 11-NORMAL	GSE16515	EXPRESSION DATA FROM MAYO CLINIC PANCREATIC TUMOR AND NORMAL SAMPLES	PANCREAS
GSM414938	PANCREATIC SAMPLE 54-NORMAL	GSE16515	EXPRESSION DATA FROM MAYO CLINIC PANCREATIC TUMOR AND NORMAL SAMPLES	PANCREAS
GSM414940	PANCREATIC SAMPLE 15-NORMAL	GSE16515	EXPRESSION DATA FROM MAYO CLINIC PANCREATIC TUMOR AND NORMAL SAMPLES	PANCREAS
GSM414942	PANCREATIC SAMPLE 14-NORMAL	GSE16515	EXPRESSION DATA FROM MAYO CLINIC PANCREATIC TUMOR AND NORMAL SAMPLES	PANCREAS
GSM414947	PANCREATIC SAMPLE 4-NORMAL	GSE16515	EXPRESSION DATA FROM MAYO CLINIC PANCREATIC TUMOR AND NORMAL SAMPLES	PANCREAS
GSM414953	PANCREATIC SAMPLE 24-NORMAL	GSE16515	EXPRESSION DATA FROM MAYO CLINIC PANCREATIC TUMOR AND NORMAL SAMPLES	PANCREAS
GSM414955	PANCREATIC SAMPLE 25-NORMAL	GSE16515	EXPRESSION DATA FROM MAYO CLINIC PANCREATIC TUMOR AND NORMAL SAMPLES	PANCREAS
GSM414957	PANCREATIC SAMPLE 30-NORMAL	GSE16515	EXPRESSION DATA FROM MAYO CLINIC PANCREATIC TUMOR AND NORMAL SAMPLES	PANCREAS
GSM414963	PANCREATIC SAMPLE 31-NORMAL	GSE16515	EXPRESSION DATA FROM MAYO CLINIC PANCREATIC TUMOR AND NORMAL SAMPLES	PANCREAS
GSM414966	PANCREATIC SAMPLE 33-NORMAL	GSE16515	EXPRESSION DATA FROM MAYO CLINIC PANCREATIC TUMOR AND NORMAL SAMPLES	PANCREAS
GSM414970	PANCREATIC SAMPLE 35-NORMAL	GSE16515	EXPRESSION DATA FROM MAYO CLINIC PANCREATIC TUMOR AND NORMAL SAMPLES	PANCREAS
GSM414972	PANCREATIC SAMPLE 36-NORMAL	GSE16515	EXPRESSION DATA FROM MAYO CLINIC PANCREATIC TUMOR AND NORMAL SAMPLES	PANCREAS
GSM414975	PANCREATIC SAMPLE 38-NORMAL	GSE16515	EXPRESSION DATA FROM MAYO CLINIC PANCREATIC TUMOR AND NORMAL SAMPLES	PANCREAS
GSM415037	NORMAL PUERTO RICAN CONTROL 1	GSE16524	EXPRESSION DATA FROM SKIN FIBROBLASTS DERIVED FROM SETLEIS SYNDROME PATIENTS AND NORMAL CONTROLS	SKIN
GSM415038	NORMAL PUERTO RICAN CONTROL 2	GSE16524	EXPRESSION DATA FROM SKIN FIBROBLASTS DERIVED FROM SETLEIS SYNDROME PATIENTS AND NORMAL CONTROLS	SKIN
GSM415039	NORMAL PUERTO RICAN CONTROL 3	GSE16524	EXPRESSION DATA FROM SKIN FIBROBLASTS DERIVED FROM SETLEIS SYNDROME PATIENTS AND NORMAL CONTROLS	SKIN
GSM415040	NORMAL CAUCASIAN CONTROL 4	GSE16524	EXPRESSION DATA FROM SKIN FIBROBLASTS DERIVED FROM SETLEIS SYNDROME PATIENTS AND NORMAL CONTROLS	SKIN
GSM415386	LUNG-NORMAL-REP1	GSE16538	GENOME-WIDE GENE EXPRESSION PROFILE ANALYSIS IN PULMONARY SARCOIDOSIS	LUNG
GSM415387	LUNG-NORMAL-REP2	GSE16538	GENOME-WIDE GENE EXPRESSION PROFILE ANALYSIS IN PULMONARY SARCOIDOSIS	LUNG
GSM415388	LUNG-NORMAL-REP3	GSE16538	GENOME-WIDE GENE EXPRESSION PROFILE ANALYSIS IN PULMONARY SARCOIDOSIS	LUNG
GSM415389	LUNG-NORMAL-REP4	GSE16538	GENOME-WIDE GENE EXPRESSION PROFILE ANALYSIS IN PULMONARY SARCOIDOSIS	LUNG
GSM415390	LUNG-NORMAL-REP5	GSE16538	GENOME-WIDE GENE EXPRESSION PROFILE ANALYSIS IN PULMONARY SARCOIDOSIS	LUNG
GSM419145	GLOBIN_C1	GSE16728	CHARACTERIZATION OF WHOLE BLOOD GENE EXPRESSION PROFILES IN SICKLE-CELL DISEASE PATIENTS USING GLOBIN MRNA REDUCTION	BLOOD
GSM422109	PERIPHERAL BLOOD MONOCYTES, CD16 NEGATIVE, REP1	GSE16836	TRANSCRIPTIONAL PROFILING OF CD16+ AND CD16- PERIPHERAL BLOOD MONOCYTES FROM HEALTHY INDIVIDUALS	BLOOD
GSM422118	PMN 0HR CTRL 1	GSE16837	GENE EXPRESSION DATA FROM S. AUREUS-EXPOSED NEUTROPHILS	BLOOD
GSM422294	HUMAN MEMORY B CELLS UNSTIMULATED, REP1	GSE17186	HUMAN B CELL SUBSETS	BLOOD
GSM423047	IL1	GSE16879	MUCOSAL EXPRESSION PROFILING IN PATIENTS WITH INFLAMMATORY BOWEL DISEASE BEFORE AND AFTER FIRST INFLIXIMAB TREATMENT	SMALL INTESTINE
GSM423048	IL2	GSE16879	MUCOSAL EXPRESSION PROFILING IN PATIENTS WITH INFLAMMATORY BOWEL DISEASE BEFORE AND AFTER FIRST INFLIXIMAB TREATMENT	SMALL INTESTINE
GSM423049	IL3	GSE16879	MUCOSAL EXPRESSION PROFILING IN PATIENTS WITH INFLAMMATORY BOWEL DISEASE BEFORE AND AFTER FIRST INFLIXIMAB TREATMENT	SMALL INTESTINE
GSM423050	IL4	GSE16879	MUCOSAL EXPRESSION PROFILING IN PATIENTS WITH INFLAMMATORY BOWEL DISEASE BEFORE AND AFTER FIRST INFLIXIMAB TREATMENT	SMALL INTESTINE
GSM423051	IL5	GSE16879	MUCOSAL EXPRESSION PROFILING IN PATIENTS WITH INFLAMMATORY BOWEL DISEASE BEFORE AND AFTER FIRST INFLIXIMAB TREATMENT	SMALL INTESTINE
GSM423052	IL6	GSE16879	MUCOSAL EXPRESSION PROFILING IN PATIENTS WITH INFLAMMATORY BOWEL DISEASE BEFORE AND AFTER FIRST INFLIXIMAB TREATMENT	SMALL INTESTINE
GSM426413	MAJETI_NBM_HSC_001	GSE17054	DYSREGULATED GENE EXPRESSION NETWORKS IN HUMAN ACUTE MYELOGENOUS LEUKEMIA STEM CELLS	BONE MARROW
GSM426414	MAJETI_NBM_HSC_004	GSE17054	DYSREGULATED GENE EXPRESSION NETWORKS IN HUMAN ACUTE MYELOGENOUS LEUKEMIA STEM CELLS	BONE MARROW
GSM426415	MAJETI_NBM_HSC_007	GSE17054	DYSREGULATED GENE EXPRESSION NETWORKS IN HUMAN ACUTE MYELOGENOUS LEUKEMIA STEM CELLS	BONE MARROW
GSM426416	MAJETI_NBM_HSC_010	GSE17054	DYSREGULATED GENE EXPRESSION NETWORKS IN HUMAN ACUTE MYELOGENOUS LEUKEMIA STEM CELLS	BONE MARROW
GSM428052	PBMCS_CONTROL_1	GSE17114	BLOOD GENOMIC EXPRESSION PROFILE FOR BEH+πETTΑβS DISEASE.	BLOOD
GSM432521	HD NAIVE B CELL, BIOLOGICAL REP1	GSE17269	GENE EXPRESSION PROFILES OF CD21LOW B CELLS IN COMMON VARIABLE IMMUNODEFICIENCY	BLOOD
GSM433623	SEMINAL VESICLE, BIOLOGICAL REPLICATE 1	GSE17340	EXPRESSION DATA FROM HUMAN SEMINAL VESICLES	SEMINAL VESICLE
GSM433624	SEMINAL VESICLE, BIOLOGICAL REPLICATE 2	GSE17340	EXPRESSION DATA FROM HUMAN SEMINAL VESICLES	SEMINAL VESICLE
GSM433625	SEMINAL VESICLE, BIOLOGICAL REPLICATE 3	GSE17340	EXPRESSION DATA FROM HUMAN SEMINAL VESICLES	SEMINAL VESICLE
GSM433626	SEMINAL VESICLE, BIOLOGICAL REPLICATE 4	GSE17340	EXPRESSION DATA FROM HUMAN SEMINAL VESICLES	SEMINAL VESICLE
GSM433786	NORMAL_2	GSE17351	EXPRESSION DATA FROM ESOPHAGEAL SQUAMOUS CELL CARCINOMA (ESCC)	ESOPHAGUS
GSM433788	NORMAL_3	GSE17351	EXPRESSION DATA FROM ESOPHAGEAL SQUAMOUS CELL CARCINOMA (ESCC)	ESOPHAGUS
GSM433790	NORMAL_5	GSE17351	EXPRESSION DATA FROM ESOPHAGEAL SQUAMOUS CELL CARCINOMA (ESCC)	ESOPHAGUS
GSM433792	NORMAL_6	GSE17351	EXPRESSION DATA FROM ESOPHAGEAL SQUAMOUS CELL CARCINOMA (ESCC)	ESOPHAGUS
GSM433794	NORMAL_7	GSE17351	EXPRESSION DATA FROM ESOPHAGEAL SQUAMOUS CELL CARCINOMA (ESCC)	ESOPHAGUS
GSM437350	NHS_CT_A	GSE17539	EXPRESSION PROFILE OF GRAFTED HUMAN ENGINEERED SKIN SUBSTITUTES COMPARED WITH INTACT HUMAN	SKIN
GSM437351	NHS_CT_D	GSE17539	EXPRESSION PROFILE OF GRAFTED HUMAN ENGINEERED SKIN SUBSTITUTES COMPARED WITH INTACT HUMAN	SKIN
GSM437352	NHS_CT_B	GSE17539	EXPRESSION PROFILE OF GRAFTED HUMAN ENGINEERED SKIN SUBSTITUTES COMPARED WITH INTACT HUMAN	SKIN
GSM437353	NHS_CT_C	GSE17539	EXPRESSION PROFILE OF GRAFTED HUMAN ENGINEERED SKIN SUBSTITUTES COMPARED WITH INTACT HUMAN	SKIN
GSM437400	CONTROL SIRNA TRANSFECTED HUMAN AORTIC VASCULAR SMOOTH MUSCLE CELLS	GSE17543	EXPRESSION DATA FROM FOXM1 SIRNA KNOCK DOWN HUMAN AORTIC VASCULAR SMOOTH MUSCLE CELLS	ARTERY
GSM439779	C017_CONTROL_M_72	GSE17612	COMPARISON OF POST-MORTEM TISSUE FROM BRAIN BA10 REGION BETWEEN SCHIZOPHRENIC AND CONTROL PATIENTS.	BRAIN
GSM439780	C011_CONTROL_F_89	GSE17612	COMPARISON OF POST-MORTEM TISSUE FROM BRAIN BA10 REGION BETWEEN SCHIZOPHRENIC AND CONTROL PATIENTS.	BRAIN
GSM439782	C013_CONTROL_M_61	GSE17612	COMPARISON OF POST-MORTEM TISSUE FROM BRAIN BA10 REGION BETWEEN SCHIZOPHRENIC AND CONTROL PATIENTS.	BRAIN
GSM440234	ADULT BLOOD 15, BIOLOGICAL REPLICATE 1	GSE17639	THE HUMAN RETICULOCYTE TRANSCRIPTOME (HG-U133_PLUS2.0)	BLOOD
GSM440240	CORD BLOOD 15, BIOLOGICAL REPLICATE 1	GSE17639	THE HUMAN RETICULOCYTE TRANSCRIPTOME (HG-U133_PLUS2.0)	UMBILICAL CORD BLOOD
GSM440241	CORD BLOOD 16, BIOLOGICAL REPLICATE 2	GSE17639	THE HUMAN RETICULOCYTE TRANSCRIPTOME (HG-U133_PLUS2.0)	UMBILICAL CORD BLOOD
GSM440242	CORD BLOOD 17, BIOLOGICAL REPLICATE 3	GSE17639	THE HUMAN RETICULOCYTE TRANSCRIPTOME (HG-U133_PLUS2.0)	UMBILICAL CORD BLOOD
GSM440243	CORD BLOOD 18, BIOLOGICAL REPLICATE 4	GSE17639	THE HUMAN RETICULOCYTE TRANSCRIPTOME (HG-U133_PLUS2.0)	UMBILICAL CORD BLOOD
GSM440244	CORD BLOOD 19, BIOLOGICAL REPLICATE 5	GSE17639	THE HUMAN RETICULOCYTE TRANSCRIPTOME (HG-U133_PLUS2.0)	UMBILICAL CORD BLOOD
GSM440245	CORD BLOOD 20, BIOLOGICAL REPLICATE 6	GSE17639	THE HUMAN RETICULOCYTE TRANSCRIPTOME (HG-U133_PLUS2.0)	UMBILICAL CORD BLOOD
GSM443832	HTFC_1	GSE17772	HUMAN ADULT GERMLINE STEM CELLS IN QUESTION	TESTIS
GSM443833	HTFC_2	GSE17772	HUMAN ADULT GERMLINE STEM CELLS IN QUESTION	TESTIS
GSM443834	HTFC_3	GSE17772	HUMAN ADULT GERMLINE STEM CELLS IN QUESTION	TESTIS
GSM444429	WILD TYPE UNDER NORMAL CONDITION, BIOLOGICAL REP1	GSE17814	ROLE OF ZYXIN IN THE TENSION-INDUCED EXPRESSION CHANGE IN ENDOTHELIAL CELLS	UMBILICAL CORD TISSUE
GSM444430	WILD TYPE UNDER NORMAL CONDITION, BIOLOGICAL REP2	GSE17814	ROLE OF ZYXIN IN THE TENSION-INDUCED EXPRESSION CHANGE IN ENDOTHELIAL CELLS	UMBILICAL CORD TISSUE
GSM444431	WILD TYPE UNDER NORMAL CONDITION, BIOLOGICAL REP3	GSE17814	ROLE OF ZYXIN IN THE TENSION-INDUCED EXPRESSION CHANGE IN ENDOTHELIAL CELLS	UMBILICAL CORD TISSUE
GSM444445	NORMAL_14	GSE17816,GSE17895	SOMATIC MUTATION SCREEN OF CLEAR CELL RCC I,SOMATIC MUTATION SCREEN OF CLEAR CELL RCC	KIDNEY
GSM444446	NORMAL_15	GSE17895,GSE17816	SOMATIC MUTATION SCREEN OF CLEAR CELL RCC,SOMATIC MUTATION SCREEN OF CLEAR CELL RCC I	KIDNEY
GSM444447	NORMAL_16	GSE17895,GSE17816	SOMATIC MUTATION SCREEN OF CLEAR CELL RCC,SOMATIC MUTATION SCREEN OF CLEAR CELL RCC I	KIDNEY
GSM444448	NORMAL_17	GSE17816,GSE17895	SOMATIC MUTATION SCREEN OF CLEAR CELL RCC I,SOMATIC MUTATION SCREEN OF CLEAR CELL RCC	KIDNEY
GSM444449	NORMAL_18	GSE17816,GSE17895	SOMATIC MUTATION SCREEN OF CLEAR CELL RCC I,SOMATIC MUTATION SCREEN OF CLEAR CELL RCC	KIDNEY
GSM444450	NORMAL_19	GSE17895,GSE17816	SOMATIC MUTATION SCREEN OF CLEAR CELL RCC,SOMATIC MUTATION SCREEN OF CLEAR CELL RCC I	KIDNEY
GSM444451	NORMAL_20	GSE17895,GSE17816	SOMATIC MUTATION SCREEN OF CLEAR CELL RCC,SOMATIC MUTATION SCREEN OF CLEAR CELL RCC I	KIDNEY
GSM444452	NORMAL_21	GSE17816,GSE17895	SOMATIC MUTATION SCREEN OF CLEAR CELL RCC I,SOMATIC MUTATION SCREEN OF CLEAR CELL RCC	KIDNEY
GSM444453	NORMAL_22	GSE17895,GSE17816	SOMATIC MUTATION SCREEN OF CLEAR CELL RCC,SOMATIC MUTATION SCREEN OF CLEAR CELL RCC I	KIDNEY
GSM447161	05-206_NP	GSE17906	GENE EXPRESSION DOWN-REGULATION IN PROSTATE TUMOR-ASSOCIATED STROMAL CELLS INVOLVES ORGAN-SPECIFIC GENES	PROSTATE
GSM447163	05-213_NP	GSE17906	GENE EXPRESSION DOWN-REGULATION IN PROSTATE TUMOR-ASSOCIATED STROMAL CELLS INVOLVES ORGAN-SPECIFIC GENES	PROSTATE
GSM447165	05-214_NP	GSE17906	GENE EXPRESSION DOWN-REGULATION IN PROSTATE TUMOR-ASSOCIATED STROMAL CELLS INVOLVES ORGAN-SPECIFIC GENES	PROSTATE
GSM447168	05-218_NP	GSE17906	GENE EXPRESSION DOWN-REGULATION IN PROSTATE TUMOR-ASSOCIATED STROMAL CELLS INVOLVES ORGAN-SPECIFIC GENES	PROSTATE
GSM447170	05-220_NP	GSE17906	GENE EXPRESSION DOWN-REGULATION IN PROSTATE TUMOR-ASSOCIATED STROMAL CELLS INVOLVES ORGAN-SPECIFIC GENES	PROSTATE
GSM447172	06-125_NB_CD13POSI	GSE17906	GENE EXPRESSION DOWN-REGULATION IN PROSTATE TUMOR-ASSOCIATED STROMAL CELLS INVOLVES ORGAN-SPECIFIC GENES	BLADDER
GSM447173	06-070_NB_STR_CD13POSI	GSE17906	GENE EXPRESSION DOWN-REGULATION IN PROSTATE TUMOR-ASSOCIATED STROMAL CELLS INVOLVES ORGAN-SPECIFIC GENES	BLADDER
GSM447398	NEVER SMOKER MALE STUDY #100	GSE17913	EFFECTS OF CIGARETTE SMOKE ON THE HUMAN ORAL MUCOSAL TRANSCRIPTOME	ORAL CAVITY
GSM447399	NEVER SMOKER MALE STUDY #102	GSE17913	EFFECTS OF CIGARETTE SMOKE ON THE HUMAN ORAL MUCOSAL TRANSCRIPTOME	ORAL CAVITY
GSM447400	NEVER SMOKER FEMALE STUDY #105	GSE17913	EFFECTS OF CIGARETTE SMOKE ON THE HUMAN ORAL MUCOSAL TRANSCRIPTOME	ORAL CAVITY
GSM447402	NEVER SMOKER FEMALE STUDY #10	GSE17913	EFFECTS OF CIGARETTE SMOKE ON THE HUMAN ORAL MUCOSAL TRANSCRIPTOME	ORAL CAVITY
GSM447403	NEVER SMOKER FEMALE STUDY #110	GSE17913	EFFECTS OF CIGARETTE SMOKE ON THE HUMAN ORAL MUCOSAL TRANSCRIPTOME	ORAL CAVITY
GSM447405	NEVER SMOKER FEMALE STUDY #11	GSE17913	EFFECTS OF CIGARETTE SMOKE ON THE HUMAN ORAL MUCOSAL TRANSCRIPTOME	ORAL CAVITY
GSM447408	NEVER SMOKER MALE STUDY #17	GSE17913	EFFECTS OF CIGARETTE SMOKE ON THE HUMAN ORAL MUCOSAL TRANSCRIPTOME	ORAL CAVITY
GSM447410	NEVER SMOKER MALE STUDY #1	GSE17913	EFFECTS OF CIGARETTE SMOKE ON THE HUMAN ORAL MUCOSAL TRANSCRIPTOME	ORAL CAVITY
GSM447414	NEVER SMOKER MALE STUDY #21	GSE17913	EFFECTS OF CIGARETTE SMOKE ON THE HUMAN ORAL MUCOSAL TRANSCRIPTOME	ORAL CAVITY
GSM447417	NEVER SMOKER MALE STUDY #22	GSE17913	EFFECTS OF CIGARETTE SMOKE ON THE HUMAN ORAL MUCOSAL TRANSCRIPTOME	ORAL CAVITY
GSM450096	CORD BLOOD CD4+_0H_REP1	GSE18017,GSE17974	STAT6 MEDIATED REGULATION OF TRANSCRIPTION TO INITIATE TH2 PROGRAM IN HUMAN T CELLS,GENOME-WIDE ANALYSIS OF EARLY TRANSCRIPTIONAL EVENTS INDUCED BY CYTOKINE IL-4 IN HUMAN CORD BLOOD CD4+ T CELLS	UMBILICAL CORD BLOOD
GSM450115	CORD BLOOD CD4+_0H_REP2	GSE18017,GSE17974	STAT6 MEDIATED REGULATION OF TRANSCRIPTION TO INITIATE TH2 PROGRAM IN HUMAN T CELLS,GENOME-WIDE ANALYSIS OF EARLY TRANSCRIPTIONAL EVENTS INDUCED BY CYTOKINE IL-4 IN HUMAN CORD BLOOD CD4+ T CELLS	UMBILICAL CORD BLOOD
GSM450134	CORD BLOOD CD4+_0H_REP3	GSE18017,GSE17974	STAT6 MEDIATED REGULATION OF TRANSCRIPTION TO INITIATE TH2 PROGRAM IN HUMAN T CELLS,GENOME-WIDE ANALYSIS OF EARLY TRANSCRIPTIONAL EVENTS INDUCED BY CYTOKINE IL-4 IN HUMAN CORD BLOOD CD4+ T CELLS	UMBILICAL CORD BLOOD
GSM452629	PATIENT 006, NORMAL, HOMOGENIZED	GSE18105,GSE22598	STAGE II AND STAGE III COLORECTAL CANCER,CLINICAL SIGNIFICANCE OF UNC5B EXPRESSION IN COLORECTAL CANCER	COLON
GSM452630	PATIENT 011, NORMAL, HOMOGENIZED	GSE18105,GSE22598	STAGE II AND STAGE III COLORECTAL CANCER,CLINICAL SIGNIFICANCE OF UNC5B EXPRESSION IN COLORECTAL CANCER	COLON
GSM452631	PATIENT 024, NORMAL, HOMOGENIZED	GSE22598,GSE18105	CLINICAL SIGNIFICANCE OF UNC5B EXPRESSION IN COLORECTAL CANCER,STAGE II AND STAGE III COLORECTAL CANCER	COLON
GSM452632	PATIENT 027, NORMAL, HOMOGENIZED	GSE22598,GSE18105	CLINICAL SIGNIFICANCE OF UNC5B EXPRESSION IN COLORECTAL CANCER,STAGE II AND STAGE III COLORECTAL CANCER	COLON
GSM452633	PATIENT 028, NORMAL, HOMOGENIZED	GSE18105,GSE22598	STAGE II AND STAGE III COLORECTAL CANCER,CLINICAL SIGNIFICANCE OF UNC5B EXPRESSION IN COLORECTAL CANCER	COLON
GSM452634	PATIENT 030, NORMAL, HOMOGENIZED	GSE22598,GSE18105	CLINICAL SIGNIFICANCE OF UNC5B EXPRESSION IN COLORECTAL CANCER,STAGE II AND STAGE III COLORECTAL CANCER	COLON
GSM455180	SKIN BIOPSY_SUBJECT 004_0H_SLS	GSE18206	ANALYSIS OF HUMAN IN VIVO IRRITATED EPIDERMIS: DIFFERENTIAL PROFILES INDUCED BY SODIUM LAURYL SULPHATE AND NONANOIC ACID	SKIN
GSM455184	SKIN BIOPSY_SUBJECT 007_0H_SLS	GSE18206	ANALYSIS OF HUMAN IN VIVO IRRITATED EPIDERMIS: DIFFERENTIAL PROFILES INDUCED BY SODIUM LAURYL SULPHATE AND NONANOIC ACID	SKIN
GSM455187	SKIN BIOPSY_SUBJECT 008_0H_SLS	GSE18206	ANALYSIS OF HUMAN IN VIVO IRRITATED EPIDERMIS: DIFFERENTIAL PROFILES INDUCED BY SODIUM LAURYL SULPHATE AND NONANOIC ACID	SKIN
GSM455189	SKIN BIOPSY_SUBJECT 009_0H_E_SLS	GSE18206	ANALYSIS OF HUMAN IN VIVO IRRITATED EPIDERMIS: DIFFERENTIAL PROFILES INDUCED BY SODIUM LAURYL SULPHATE AND NONANOIC ACID	SKIN
GSM455192	SKIN BIOPSY_SUBJECT 013_0H_SLS	GSE18206	ANALYSIS OF HUMAN IN VIVO IRRITATED EPIDERMIS: DIFFERENTIAL PROFILES INDUCED BY SODIUM LAURYL SULPHATE AND NONANOIC ACID	SKIN
GSM455194	SKIN BIOPSY_SUBJECT 014_0H_SLS	GSE18206	ANALYSIS OF HUMAN IN VIVO IRRITATED EPIDERMIS: DIFFERENTIAL PROFILES INDUCED BY SODIUM LAURYL SULPHATE AND NONANOIC ACID	SKIN
GSM457815	EARLY PUBERTY 1	GSE18338	GENOME WIDE SCREENING OF HUMAN GROWTH PLATES DURING EARLY AND PROGRESSED STAGE PUBERTY IN ONE PATIENT	CARTILAGE
GSM457816	EARLY PUBERTY 2	GSE18338	GENOME WIDE SCREENING OF HUMAN GROWTH PLATES DURING EARLY AND PROGRESSED STAGE PUBERTY IN ONE PATIENT	CARTILAGE
GSM457817	LATE PUBERTY 1	GSE18338	GENOME WIDE SCREENING OF HUMAN GROWTH PLATES DURING EARLY AND PROGRESSED STAGE PUBERTY IN ONE PATIENT	CARTILAGE
GSM457818	LATE PUBERTY 2	GSE18338	GENOME WIDE SCREENING OF HUMAN GROWTH PLATES DURING EARLY AND PROGRESSED STAGE PUBERTY IN ONE PATIENT	CARTILAGE
GSM457819	PRE-PUBERTY 1	GSE18338	GENOME WIDE SCREENING OF HUMAN GROWTH PLATES DURING EARLY AND PROGRESSED STAGE PUBERTY IN ONE PATIENT	CARTILAGE
GSM457820	PRE-PUBERTY 2	GSE18338	GENOME WIDE SCREENING OF HUMAN GROWTH PLATES DURING EARLY AND PROGRESSED STAGE PUBERTY IN ONE PATIENT	CARTILAGE
GSM458065	M031 CTX DIPLOID	GSE18349	EXPRESSION DATA FROM +7 HNPCS AND DIPLOID HNPCS	BRAIN
GSM458608	UNINDUCED	GSE18391	ADIPOSE-DERIVED STROMAL/STEM CELLS (ASC)	ADIPOSE TISSUE
GSM459858	NORMAL COLON 1	GSE18462	COMPARISON OF GENE EXPRESSION PROFILES BETWEEN PAIRED PRIMARY AND METASTASIS COLORECTAL CARCINOMA	COLON
GSM459860	NORMAL LIVER 1	GSE18462	COMPARISON OF GENE EXPRESSION PROFILES BETWEEN PAIRED PRIMARY AND METASTASIS COLORECTAL CARCINOMA	LIVER
GSM459862	NORMAL COLON 2	GSE18462	COMPARISON OF GENE EXPRESSION PROFILES BETWEEN PAIRED PRIMARY AND METASTASIS COLORECTAL CARCINOMA	COLON
GSM459864	NORMAL LIVER 2	GSE18462	COMPARISON OF GENE EXPRESSION PROFILES BETWEEN PAIRED PRIMARY AND METASTASIS COLORECTAL CARCINOMA	LIVER
GSM462628	TRANSCRIPTIONAL PROFILING OF CD133+ CELLS IN CORONARY ARTERY DISEASE, SG-24H	GSE18608	TRANSCRIPTIONAL PROFILING OF CD133+ CELLS IN CORONARY ARTERY DISEASE AND EFFECTS OF EXERCISE ON GENE EXPRESSION	BLOOD
GSM462647	NORMAL OVARY, 2225	GSE18521,GSE18520	A GENE SIGNATURE PREDICTIVE FOR OUTCOME IN ADVANCED OVARIAN CANCER IDENTIFIES A NOVEL SURVIVAL FACTOR: MAGP2,WHOLE-GENOME OLIGONUCLEOTIDE EXPRESSION ANALYSIS OF PAPILLARY SEROUS OVARIAN ADENOCARCINOMAS	OVARY
GSM462648	NORMAL OVARY, 2226	GSE18521,GSE18520	A GENE SIGNATURE PREDICTIVE FOR OUTCOME IN ADVANCED OVARIAN CANCER IDENTIFIES A NOVEL SURVIVAL FACTOR: MAGP2,WHOLE-GENOME OLIGONUCLEOTIDE EXPRESSION ANALYSIS OF PAPILLARY SEROUS OVARIAN ADENOCARCINOMAS	OVARY
GSM462649	NORMAL OVARY, 2228	GSE18521,GSE18520	A GENE SIGNATURE PREDICTIVE FOR OUTCOME IN ADVANCED OVARIAN CANCER IDENTIFIES A NOVEL SURVIVAL FACTOR: MAGP2,WHOLE-GENOME OLIGONUCLEOTIDE EXPRESSION ANALYSIS OF PAPILLARY SEROUS OVARIAN ADENOCARCINOMAS	OVARY
GSM462651	NORMAL OVARY, 2234	GSE18521,GSE18520	A GENE SIGNATURE PREDICTIVE FOR OUTCOME IN ADVANCED OVARIAN CANCER IDENTIFIES A NOVEL SURVIVAL FACTOR: MAGP2,WHOLE-GENOME OLIGONUCLEOTIDE EXPRESSION ANALYSIS OF PAPILLARY SEROUS OVARIAN ADENOCARCINOMAS	OVARY
GSM464377	08SE858HGU133PLUS2.0	GSE18696	COMPARISON OF HUMAN LOWER AND UPPER ENTORHINAL CORTEX LAYERS GENE EXPRESSION	BRAIN
GSM464378	08SE859HGU133PLUS2.0	GSE18696	COMPARISON OF HUMAN LOWER AND UPPER ENTORHINAL CORTEX LAYERS GENE EXPRESSION	BRAIN
GSM464379	08SE860HGU133PLUS2.0	GSE18696	COMPARISON OF HUMAN LOWER AND UPPER ENTORHINAL CORTEX LAYERS GENE EXPRESSION	BRAIN
GSM465454	VOLUNTEER1-PLACEBO_CONTROL	GSE18741	MUCOSAL RESPONSES OF HEALTHY HUMANS TO THREE DIFFERENT PROBIOTIC LACTOBACILLUS BACTERIA	SMALL INTESTINE
GSM465455	VOLUNTEER3-PLACEBO_CONTROL	GSE18741	MUCOSAL RESPONSES OF HEALTHY HUMANS TO THREE DIFFERENT PROBIOTIC LACTOBACILLUS BACTERIA	SMALL INTESTINE
GSM465456	VOLUNTEER4-PLACEBO_CONTROL	GSE18741	MUCOSAL RESPONSES OF HEALTHY HUMANS TO THREE DIFFERENT PROBIOTIC LACTOBACILLUS BACTERIA	SMALL INTESTINE
GSM465457	VOLUNTEER5-PLACEBO_CONTROL	GSE18741	MUCOSAL RESPONSES OF HEALTHY HUMANS TO THREE DIFFERENT PROBIOTIC LACTOBACILLUS BACTERIA	SMALL INTESTINE
GSM465458	VOLUNTEER6-PLACEBO_CONTROL	GSE18741	MUCOSAL RESPONSES OF HEALTHY HUMANS TO THREE DIFFERENT PROBIOTIC LACTOBACILLUS BACTERIA	SMALL INTESTINE
GSM465459	VOLUNTEER7-PLACEBO_CONTROL	GSE18741	MUCOSAL RESPONSES OF HEALTHY HUMANS TO THREE DIFFERENT PROBIOTIC LACTOBACILLUS BACTERIA	SMALL INTESTINE
GSM465460	VOLUNTEER8-PLACEBO_CONTROL	GSE18741	MUCOSAL RESPONSES OF HEALTHY HUMANS TO THREE DIFFERENT PROBIOTIC LACTOBACILLUS BACTERIA	SMALL INTESTINE
GSM465925	BLOOD - CONTROL - 017A	GSE18781	GENE EXPRESSION IN INFLAMMATORY DISEASES	BLOOD
GSM466504	PLACENTA, PRETERM SPONTANEOUS DELIVERY, BIOLOGICAL REPLICATE #1	GSE18809	DIFFERENTIALLY EXPRESSED MRNA TRANSCRIPTS IN THE PLACENTA DELIVERED BY PRETERM VERSUS TERM SPONTANEOUS LABOUR	PLACENTA
GSM466505	PLACENTA, PRETERM SPONTANEOUS DELIVERY, BIOLOGICAL REPLICATE #2	GSE18809	DIFFERENTIALLY EXPRESSED MRNA TRANSCRIPTS IN THE PLACENTA DELIVERED BY PRETERM VERSUS TERM SPONTANEOUS LABOUR	PLACENTA
GSM466506	PLACENTA, PRETERM SPONTANEOUS DELIVERY, BIOLOGICAL REPLICATE #3	GSE18809	DIFFERENTIALLY EXPRESSED MRNA TRANSCRIPTS IN THE PLACENTA DELIVERED BY PRETERM VERSUS TERM SPONTANEOUS LABOUR	PLACENTA
GSM466507	PLACENTA, PRETERM SPONTANEOUS DELIVERY, BIOLOGICAL REPLICATE #4	GSE18809	DIFFERENTIALLY EXPRESSED MRNA TRANSCRIPTS IN THE PLACENTA DELIVERED BY PRETERM VERSUS TERM SPONTANEOUS LABOUR	PLACENTA
GSM466508	PLACENTA, PRETERM SPONTANEOUS DELIVERY, BIOLOGICAL REPLICATE #5	GSE18809	DIFFERENTIALLY EXPRESSED MRNA TRANSCRIPTS IN THE PLACENTA DELIVERED BY PRETERM VERSUS TERM SPONTANEOUS LABOUR	PLACENTA
GSM466509	PLACENTA, TERM SPONTANEOUS DELIVERY, BIOLOGICAL REPLICATE #1	GSE18809	DIFFERENTIALLY EXPRESSED MRNA TRANSCRIPTS IN THE PLACENTA DELIVERED BY PRETERM VERSUS TERM SPONTANEOUS LABOUR	PLACENTA
GSM466510	PLACENTA, TERM SPONTANEOUS DELIVERY, BIOLOGICAL REPLICATE #2	GSE18809	DIFFERENTIALLY EXPRESSED MRNA TRANSCRIPTS IN THE PLACENTA DELIVERED BY PRETERM VERSUS TERM SPONTANEOUS LABOUR	PLACENTA
GSM466511	PLACENTA, TERM SPONTANEOUS DELIVERY, BIOLOGICAL REPLICATE #3	GSE18809	DIFFERENTIALLY EXPRESSED MRNA TRANSCRIPTS IN THE PLACENTA DELIVERED BY PRETERM VERSUS TERM SPONTANEOUS LABOUR	PLACENTA
GSM466512	PLACENTA, TERM SPONTANEOUS DELIVERY, BIOLOGICAL REPLICATE #4	GSE18809	DIFFERENTIALLY EXPRESSED MRNA TRANSCRIPTS IN THE PLACENTA DELIVERED BY PRETERM VERSUS TERM SPONTANEOUS LABOUR	PLACENTA
GSM466513	PLACENTA, TERM SPONTANEOUS DELIVERY, BIOLOGICAL REPLICATE #5	GSE18809	DIFFERENTIALLY EXPRESSED MRNA TRANSCRIPTS IN THE PLACENTA DELIVERED BY PRETERM VERSUS TERM SPONTANEOUS LABOUR	PLACENTA
GSM466822	RECTUS_ABDOMINS_NO_CANCER_1	GSE18832	MRNA PROFILING IN RECTUS ABDOMINIS MUSCLE FROM PATIENTS WITH UPPER GI CANCER	MUSCLE
GSM466823	RECTUS_ABDOMINS_NO_CANCER_2	GSE18832	MRNA PROFILING IN RECTUS ABDOMINIS MUSCLE FROM PATIENTS WITH UPPER GI CANCER	MUSCLE
GSM466828	RECTUS_ABDOMINS_NO_CANCER_19	GSE18832	MRNA PROFILING IN RECTUS ABDOMINIS MUSCLE FROM PATIENTS WITH UPPER GI CANCER	MUSCLE
GSM466948	CONTROL 2	GSE18842	GENE EXPRESSION ANALYSIS OF HUMAN LUNG CANCER AND CONTROL SAMPLES	LUNG
GSM466950	CONTROL 3	GSE18842	GENE EXPRESSION ANALYSIS OF HUMAN LUNG CANCER AND CONTROL SAMPLES	LUNG
GSM466953	CONTROL 9	GSE18842	GENE EXPRESSION ANALYSIS OF HUMAN LUNG CANCER AND CONTROL SAMPLES	LUNG
GSM466955	CONTROL 10	GSE18842	GENE EXPRESSION ANALYSIS OF HUMAN LUNG CANCER AND CONTROL SAMPLES	LUNG
GSM466957	CONTROL 11	GSE18842	GENE EXPRESSION ANALYSIS OF HUMAN LUNG CANCER AND CONTROL SAMPLES	LUNG
GSM467143	PLACENTA, TERM CESAREAN DELIVERY, BIOLOGICAL REPLICATE #1	GSE18850	PLACENTAS DELIVERED BY TERM SPONTANEOUS LABOUR COMPARED TO THOSE DELIVERED BY ELECTIVE TERM CESAREAN SECTION	PLACENTA
GSM467144	PLACENTA, TERM CESAREAN DELIVERY, BIOLOGICAL REPLICATE #2	GSE18850	PLACENTAS DELIVERED BY TERM SPONTANEOUS LABOUR COMPARED TO THOSE DELIVERED BY ELECTIVE TERM CESAREAN SECTION	PLACENTA
GSM467145	PLACENTA, TERM CESAREAN DELIVERY, BIOLOGICAL REPLICATE #3	GSE18850	PLACENTAS DELIVERED BY TERM SPONTANEOUS LABOUR COMPARED TO THOSE DELIVERED BY ELECTIVE TERM CESAREAN SECTION	PLACENTA
GSM467146	PLACENTA, TERM CESAREAN DELIVERY, BIOLOGICAL REPLICATE #4	GSE18850	PLACENTAS DELIVERED BY TERM SPONTANEOUS LABOUR COMPARED TO THOSE DELIVERED BY ELECTIVE TERM CESAREAN SECTION	PLACENTA
GSM467147	PLACENTA, TERM CESAREAN DELIVERY, BIOLOGICAL REPLICATE #5	GSE18850	PLACENTAS DELIVERED BY TERM SPONTANEOUS LABOUR COMPARED TO THOSE DELIVERED BY ELECTIVE TERM CESAREAN SECTION	PLACENTA
GSM469127	BONE MARROW_1	GSE18934	GENE EXPRESSION IN FETAL MESENCHYMAL STEM CELLS FOR IDENTIFICATION OF EPITOPES SUITABLE FOR NON-INVASIVE ISOLATION	BONE MARROW
GSM469128	BONE MARROW_2	GSE18934	GENE EXPRESSION IN FETAL MESENCHYMAL STEM CELLS FOR IDENTIFICATION OF EPITOPES SUITABLE FOR NON-INVASIVE ISOLATION	BONE MARROW
GSM469129	BONE MARROW_3	GSE18934	GENE EXPRESSION IN FETAL MESENCHYMAL STEM CELLS FOR IDENTIFICATION OF EPITOPES SUITABLE FOR NON-INVASIVE ISOLATION	BONE MARROW
GSM469130	LIVER_1	GSE18934	GENE EXPRESSION IN FETAL MESENCHYMAL STEM CELLS FOR IDENTIFICATION OF EPITOPES SUITABLE FOR NON-INVASIVE ISOLATION	LIVER
GSM469131	LIVER_2	GSE18934	GENE EXPRESSION IN FETAL MESENCHYMAL STEM CELLS FOR IDENTIFICATION OF EPITOPES SUITABLE FOR NON-INVASIVE ISOLATION	LIVER
GSM469132	LIVER_3	GSE18934	GENE EXPRESSION IN FETAL MESENCHYMAL STEM CELLS FOR IDENTIFICATION OF EPITOPES SUITABLE FOR NON-INVASIVE ISOLATION	LIVER
GSM469550	NORMAL FETAL KIDNEY, BIOLOGICAL REP1	GSE18969	ONTOGENY OF CD24 EXPRESSION IN THE HUMAN FETAL KIDNEY	KIDNEY
GSM469551	NORMAL FETAL KIDNEY, BIOLOGICAL REP2	GSE18969	ONTOGENY OF CD24 EXPRESSION IN THE HUMAN FETAL KIDNEY	KIDNEY
GSM469552	NORMAL FETAL KIDNEY, BIOLOGICAL REP3	GSE18969	ONTOGENY OF CD24 EXPRESSION IN THE HUMAN FETAL KIDNEY	KIDNEY
GSM471665	CELLS ISOLATED FROM NORMAL MENISCAL TISSUE 1	GSE19060	ANALYSIS OF MENISCAL DEGENERATION AND MENISCAL GENE EXPRESSION	CARTILAGE
GSM471666	CELLS ISOLATED FROM NORMAL MENISCAL TISSUE 2	GSE19060	ANALYSIS OF MENISCAL DEGENERATION AND MENISCAL GENE EXPRESSION	CARTILAGE
GSM471667	CELLS ISOLATED FROM NORMAL MENISCAL TISSUE 3	GSE19060	ANALYSIS OF MENISCAL DEGENERATION AND MENISCAL GENE EXPRESSION	CARTILAGE
GSM474493	HUMAN_LIMA_ARTERY_PATIENT1_CONTROL	GSE19136	GENE EXPRESSION RESPONSE TO IMPLANTED DRUG (PACLITAXEL)-ELUTING OR BARE METAL STENTS IN DENUDED HUMAN LIMA ARTERIES	ARTERY
GSM474496	HUMAN_LIMA_ARTERY_PATIENT2_CONTROL	GSE19136	GENE EXPRESSION RESPONSE TO IMPLANTED DRUG (PACLITAXEL)-ELUTING OR BARE METAL STENTS IN DENUDED HUMAN LIMA ARTERIES	ARTERY
GSM474499	HUMAN_LIMA_ARTERY_PATIENT4_CONTROL	GSE19136	GENE EXPRESSION RESPONSE TO IMPLANTED DRUG (PACLITAXEL)-ELUTING OR BARE METAL STENTS IN DENUDED HUMAN LIMA ARTERIES	ARTERY
GSM474502	HUMAN_LIMA_ARTERY_PATIENT5_CONTROL	GSE19136	GENE EXPRESSION RESPONSE TO IMPLANTED DRUG (PACLITAXEL)-ELUTING OR BARE METAL STENTS IN DENUDED HUMAN LIMA ARTERIES	ARTERY
GSM475657	NSCLC EMC 2333N	GSE19188	EXPRESSION DATA FOR EARLY STAGE NSCLC	LUNG
GSM475658	NSCLC EMC 2335N	GSE19188	EXPRESSION DATA FOR EARLY STAGE NSCLC	LUNG
GSM475660	NSCLC EMC 2381N	GSE19188	EXPRESSION DATA FOR EARLY STAGE NSCLC	LUNG
GSM475663	NSCLC EMC 2387N	GSE19188	EXPRESSION DATA FOR EARLY STAGE NSCLC	LUNG
GSM475665	NSCLC EMC 2393N	GSE19188	EXPRESSION DATA FOR EARLY STAGE NSCLC	LUNG
GSM475667	NSCLC EMC 2405N	GSE19188	EXPRESSION DATA FOR EARLY STAGE NSCLC	LUNG
GSM479919	ILD STUDY NUMBER S012	GSE19314	SARCOIDOSIS-SPECIFIC MARKERS FROM WHOLE BLOOD GENE EXPRESSION	BLOOD
GSM480304	CONTROL 05-07	GSE20589,GSE19332	MICROARRAY ANALYSIS IDENTIFIES THE GENE SIGNATURE OF SURVIVING MOTOR NEURONS IN HUMAN SOD1-RELATED MOTOR NEURON DISEASE,MUTATIONS IN CHMP2B IN LOWER MOTOR NEURON PREDOMINANT AMYOTROPHIC LATERAL SCLEROSIS (ALS)	SPINAL CORD
GSM480305	CONTROL CC2	GSE19332,GSE20589	MUTATIONS IN CHMP2B IN LOWER MOTOR NEURON PREDOMINANT AMYOTROPHIC LATERAL SCLEROSIS (ALS),MICROARRAY ANALYSIS IDENTIFIES THE GENE SIGNATURE OF SURVIVING MOTOR NEURONS IN HUMAN SOD1-RELATED MOTOR NEURON DISEASE	SPINAL CORD
GSM480306	CONTROL 12-07	GSE20589,GSE19332	MICROARRAY ANALYSIS IDENTIFIES THE GENE SIGNATURE OF SURVIVING MOTOR NEURONS IN HUMAN SOD1-RELATED MOTOR NEURON DISEASE,MUTATIONS IN CHMP2B IN LOWER MOTOR NEURON PREDOMINANT AMYOTROPHIC LATERAL SCLEROSIS (ALS)	SPINAL CORD
GSM480307	CONTROL 35-96	GSE20589,GSE19332	MICROARRAY ANALYSIS IDENTIFIES THE GENE SIGNATURE OF SURVIVING MOTOR NEURONS IN HUMAN SOD1-RELATED MOTOR NEURON DISEASE,MUTATIONS IN CHMP2B IN LOWER MOTOR NEURON PREDOMINANT AMYOTROPHIC LATERAL SCLEROSIS (ALS)	SPINAL CORD
GSM480308	CONTROL 39-97	GSE20589,GSE19332	MICROARRAY ANALYSIS IDENTIFIES THE GENE SIGNATURE OF SURVIVING MOTOR NEURONS IN HUMAN SOD1-RELATED MOTOR NEURON DISEASE,MUTATIONS IN CHMP2B IN LOWER MOTOR NEURON PREDOMINANT AMYOTROPHIC LATERAL SCLEROSIS (ALS)	SPINAL CORD
GSM480309	CONTROL CC4	GSE19332,GSE20589	MUTATIONS IN CHMP2B IN LOWER MOTOR NEURON PREDOMINANT AMYOTROPHIC LATERAL SCLEROSIS (ALS),MICROARRAY ANALYSIS IDENTIFIES THE GENE SIGNATURE OF SURVIVING MOTOR NEURONS IN HUMAN SOD1-RELATED MOTOR NEURON DISEASE	SPINAL CORD
GSM480310	CONTROL 85-07	GSE20589,GSE19332	MICROARRAY ANALYSIS IDENTIFIES THE GENE SIGNATURE OF SURVIVING MOTOR NEURONS IN HUMAN SOD1-RELATED MOTOR NEURON DISEASE,MUTATIONS IN CHMP2B IN LOWER MOTOR NEURON PREDOMINANT AMYOTROPHIC LATERAL SCLEROSIS (ALS)	SPINAL CORD
GSM483480	HEALTHY CONTROL 1	GSE19429	EXPRESSION DATA FROM BONE MARROW CD34+ CELLS OF MDS PATIENTS AND HEALTHY CONTROLS	BONE MARROW
GSM483481	HEALTHY CONTROL 2	GSE19429	EXPRESSION DATA FROM BONE MARROW CD34+ CELLS OF MDS PATIENTS AND HEALTHY CONTROLS	BONE MARROW
GSM483482	HEALTHY CONTROL 3	GSE19429	EXPRESSION DATA FROM BONE MARROW CD34+ CELLS OF MDS PATIENTS AND HEALTHY CONTROLS	BONE MARROW
GSM483483	HEALTHY CONTROL 4	GSE19429	EXPRESSION DATA FROM BONE MARROW CD34+ CELLS OF MDS PATIENTS AND HEALTHY CONTROLS	BONE MARROW
GSM483484	HEALTHY CONTROL 5	GSE19429	EXPRESSION DATA FROM BONE MARROW CD34+ CELLS OF MDS PATIENTS AND HEALTHY CONTROLS	BONE MARROW
GSM488968	FLOW SORTED NORMAL CMP CELLS, 1	GSE19599	EXPRESSION DATA FOR NORMAL FLOW SORTED HEMATOPIETIC CELL SUBPOPULATIONS	BONE MARROW
GSM488969	FLOW SORTED NORMAL CMP CELLS, 2	GSE19599	EXPRESSION DATA FOR NORMAL FLOW SORTED HEMATOPIETIC CELL SUBPOPULATIONS	BONE MARROW
GSM488970	FLOW SORTED NORMAL GMP CELLS, 1	GSE19599	EXPRESSION DATA FOR NORMAL FLOW SORTED HEMATOPIETIC CELL SUBPOPULATIONS	BONE MARROW
GSM488971	FLOW SORTED NORMAL GMP CELLS, 2	GSE19599	EXPRESSION DATA FOR NORMAL FLOW SORTED HEMATOPIETIC CELL SUBPOPULATIONS	BONE MARROW
GSM488972	FLOW SORTED NORMAL IMMATURE B-CELLS, 1	GSE19599	EXPRESSION DATA FOR NORMAL FLOW SORTED HEMATOPIETIC CELL SUBPOPULATIONS	BONE MARROW
GSM489091	LIVER, BIOLOGICAL REPLICATE 1	GSE18269	HEPARG CELLS AS A MODEL OF THE PRIMARY HUMAN HEPATOCYTE TRANSCRIPTOME	LIVER
GSM489092	LIVER, BIOLOGICAL REPLICATE 2	GSE18269	HEPARG CELLS AS A MODEL OF THE PRIMARY HUMAN HEPATOCYTE TRANSCRIPTOME	LIVER
GSM489093	LIVER, BIOLOGICAL REPLICATE 3	GSE18269	HEPARG CELLS AS A MODEL OF THE PRIMARY HUMAN HEPATOCYTE TRANSCRIPTOME	LIVER
GSM490138	NORMAL MAIN PANCREATIC DUCT 1	GSE19650	EXPRESSION DATA FROM EPITHELIAL CELLS DURING THE PROCESS OF MULTISTEP PANCREATIC CARCINOGENESIS	PANCREAS
GSM490139	NORMAL MAIN PANCREATIC DUCT 2	GSE19650	EXPRESSION DATA FROM EPITHELIAL CELLS DURING THE PROCESS OF MULTISTEP PANCREATIC CARCINOGENESIS	PANCREAS
GSM490140	NORMAL MAIN PANCREATIC DUCT 3	GSE19650	EXPRESSION DATA FROM EPITHELIAL CELLS DURING THE PROCESS OF MULTISTEP PANCREATIC CARCINOGENESIS	PANCREAS
GSM490141	NORMAL MAIN PANCREATIC DUCT 4	GSE19650	EXPRESSION DATA FROM EPITHELIAL CELLS DURING THE PROCESS OF MULTISTEP PANCREATIC CARCINOGENESIS	PANCREAS
GSM490142	NORMAL MAIN PANCREATIC DUCT 5	GSE19650	EXPRESSION DATA FROM EPITHELIAL CELLS DURING THE PROCESS OF MULTISTEP PANCREATIC CARCINOGENESIS	PANCREAS
GSM490143	NORMAL MAIN PANCREATIC DUCT 6	GSE19650	EXPRESSION DATA FROM EPITHELIAL CELLS DURING THE PROCESS OF MULTISTEP PANCREATIC CARCINOGENESIS	PANCREAS
GSM490144	NORMAL MAIN PANCREATIC DUCT 7	GSE19650	EXPRESSION DATA FROM EPITHELIAL CELLS DURING THE PROCESS OF MULTISTEP PANCREATIC CARCINOGENESIS	PANCREAS
GSM490987	LIVER189N (MRNA EXPRESSION)	GSE19665	ABERRANT DNA METHYLATION IN HEPATITIS B AND C VIRUS-RELATED HEPATOCELLULAR CARCINOMA	LIVER
GSM490989	LIVER358N (MRNA EXPRESSION)	GSE19665	ABERRANT DNA METHYLATION IN HEPATITIS B AND C VIRUS-RELATED HEPATOCELLULAR CARCINOMA	LIVER
GSM490991	LIVER359N (MRNA EXPRESSION)	GSE19665	ABERRANT DNA METHYLATION IN HEPATITIS B AND C VIRUS-RELATED HEPATOCELLULAR CARCINOMA	LIVER
GSM490993	LIVER360N (MRNA EXPRESSION)	GSE19665	ABERRANT DNA METHYLATION IN HEPATITIS B AND C VIRUS-RELATED HEPATOCELLULAR CARCINOMA	LIVER
GSM490995	LIVER363N (MRNA EXPRESSION)	GSE19665	ABERRANT DNA METHYLATION IN HEPATITIS B AND C VIRUS-RELATED HEPATOCELLULAR CARCINOMA	LIVER
GSM490997	LIVER364N (MRNA EXPRESSION)	GSE19665	ABERRANT DNA METHYLATION IN HEPATITIS B AND C VIRUS-RELATED HEPATOCELLULAR CARCINOMA	LIVER
GSM490999	LIVER365N (MRNA EXPRESSION)	GSE19665	ABERRANT DNA METHYLATION IN HEPATITIS B AND C VIRUS-RELATED HEPATOCELLULAR CARCINOMA	LIVER
GSM492649	NORMAL TISSUE,BIOLOGICAL REP1	GSE21354,GSE19728	GENE EXPRESSION PROFILING OF THREE TYPE OF GRADE II GLIOMAS,EXPRESSION DATA FROM DIFFERENT GRADES (WHO) OF ASTROCYTOMAS (ACM)	BRAIN
GSM493769	HEALTHYCONTROL1	GSE19743	A LARGE-SCALE CLINICAL STUDY OF GENE EXPRESSION RESPONSE TO SEVERE BURN INJURY	BLOOD
GSM494616	LUNG NORMAL 2N	GSE19804	GENOME-WIDE SCREENING OF TRANSCRIPTIONAL MODULATION IN NON-SMOKING FEMALE LUNG CANCER IN TAIWAN	LUNG
GSM494617	LUNG NORMAL 3N	GSE19804	GENOME-WIDE SCREENING OF TRANSCRIPTIONAL MODULATION IN NON-SMOKING FEMALE LUNG CANCER IN TAIWAN	LUNG
GSM494618	LUNG NORMAL 6N	GSE19804	GENOME-WIDE SCREENING OF TRANSCRIPTIONAL MODULATION IN NON-SMOKING FEMALE LUNG CANCER IN TAIWAN	LUNG
GSM494619	LUNG NORMAL 17N	GSE19804	GENOME-WIDE SCREENING OF TRANSCRIPTIONAL MODULATION IN NON-SMOKING FEMALE LUNG CANCER IN TAIWAN	LUNG
GSM494620	LUNG NORMAL 32N	GSE19804	GENOME-WIDE SCREENING OF TRANSCRIPTIONAL MODULATION IN NON-SMOKING FEMALE LUNG CANCER IN TAIWAN	LUNG
GSM495051	CB2008210-1N	GSE19826	EXPRESSION DATA FROM GASTRIC CANCER	STOMACH
GSM495053	CB2008210-2N	GSE19826	EXPRESSION DATA FROM GASTRIC CANCER	STOMACH
GSM495055	CB2008210-3N	GSE19826	EXPRESSION DATA FROM GASTRIC CANCER	STOMACH
GSM495057	CB2008210-4N	GSE19826	EXPRESSION DATA FROM GASTRIC CANCER	STOMACH
GSM495059	CB2008210-5N	GSE19826	EXPRESSION DATA FROM GASTRIC CANCER	STOMACH
GSM495061	CB2008210-6N	GSE19826	EXPRESSION DATA FROM GASTRIC CANCER	STOMACH
GSM495063	CB2008210-7N	GSE19826	EXPRESSION DATA FROM GASTRIC CANCER	STOMACH
GSM495065	CB2008210-9N	GSE19826	EXPRESSION DATA FROM GASTRIC CANCER	STOMACH
GSM495067	CB2008210-12N	GSE19826	EXPRESSION DATA FROM GASTRIC CANCER	STOMACH
GSM495069	CB2008210-13N	GSE19826	EXPRESSION DATA FROM GASTRIC CANCER	STOMACH
GSM495071	CB2008210-14N	GSE19826	EXPRESSION DATA FROM GASTRIC CANCER	STOMACH
GSM495073	CB2008210-15N	GSE19826	EXPRESSION DATA FROM GASTRIC CANCER	STOMACH
GSM495075	CB2008210-3C	GSE19826	EXPRESSION DATA FROM GASTRIC CANCER	STOMACH
GSM495076	CB2008210-5C	GSE19826	EXPRESSION DATA FROM GASTRIC CANCER	STOMACH
GSM495077	CB2008210-9C	GSE19826	EXPRESSION DATA FROM GASTRIC CANCER	STOMACH
GSM498707	NORMAL COLONIC MUCOSA_FAMILIAL_PROXIMAL, REP1	GSE19963	EXPRESSION DATA FROM HYPERPLASTIC POLYPS AND NORMAL COLONIC MUCOSA FROM PATIENTS WITH FAMILIAL AND SPORADIC HPPS	COLON
GSM498708	NORMAL COLONIC MUCOSA_FAMILIAL_DISTAL, REP1	GSE19963	EXPRESSION DATA FROM HYPERPLASTIC POLYPS AND NORMAL COLONIC MUCOSA FROM PATIENTS WITH FAMILIAL AND SPORADIC HPPS	COLON
GSM498709	NORMAL COLONIC MUCOSA_FAMILIAL_PROXIMAL, REP2	GSE19963	EXPRESSION DATA FROM HYPERPLASTIC POLYPS AND NORMAL COLONIC MUCOSA FROM PATIENTS WITH FAMILIAL AND SPORADIC HPPS	COLON
GSM49939	NB4 CONTROL 1	GSE2600	ANAPLASMA PHAGOCYTOPHILUM INFECTED NB4 CELLS	BONE MARROW
GSM49940	NB4 CONTROL 2	GSE2600	ANAPLASMA PHAGOCYTOPHILUM INFECTED NB4 CELLS	BONE MARROW
GSM49941	NB4 CONTROL 3	GSE2600	ANAPLASMA PHAGOCYTOPHILUM INFECTED NB4 CELLS	BONE MARROW
GSM501890	NORMAL FIBROBLAST_CASE1	GSE20086	HETEROGENEITY OF GENE EXPRESSION IN STROMAL FIBROBLASTS OF HUMAN BREAST CARCINOMAS AND NORMAL BREAST	BREAST
GSM501891	NORMAL FIBROBLAST_CASE2	GSE20086	HETEROGENEITY OF GENE EXPRESSION IN STROMAL FIBROBLASTS OF HUMAN BREAST CARCINOMAS AND NORMAL BREAST	BREAST
GSM501892	NORMAL FIBROBLAST_CASE5	GSE20086	HETEROGENEITY OF GENE EXPRESSION IN STROMAL FIBROBLASTS OF HUMAN BREAST CARCINOMAS AND NORMAL BREAST	BREAST
GSM501893	NORMAL FIBROBLAST_CASE6	GSE20086	HETEROGENEITY OF GENE EXPRESSION IN STROMAL FIBROBLASTS OF HUMAN BREAST CARCINOMAS AND NORMAL BREAST	BREAST
GSM501894	NORMAL FIBROBLAST_CASE7	GSE20086	HETEROGENEITY OF GENE EXPRESSION IN STROMAL FIBROBLASTS OF HUMAN BREAST CARCINOMAS AND NORMAL BREAST	BREAST
GSM502612	BLOOD-VEHICLE-CONTROL-1	GSE20114	DHA SUPPLEMENTATION SUPPRESSES LDLR AND OLR1 GENE EXPRESSION IN BLOOD CELLS FROM HYPERTRIGLYCERIDEMIC MEN	BLOOD
GSM503950	C-1074P-SNC	GSE20141	EXPRESSION ANALYSIS OF LASER-DISSECTED SNPC NEURONS IN PARKINSON'S DISEASE	BRAIN
GSM503951	C-1271P-SNC	GSE20141	EXPRESSION ANALYSIS OF LASER-DISSECTED SNPC NEURONS IN PARKINSON'S DISEASE	BRAIN
GSM503952	C-2829-SNC	GSE20141	EXPRESSION ANALYSIS OF LASER-DISSECTED SNPC NEURONS IN PARKINSON'S DISEASE	BRAIN
GSM505257	3632 GPI CM	GSE20146	EXPRESSION ANALYSIS OF DISSECTED GPI IN PARKINSON'S DISEASE	BRAIN
GSM505258	3637 GPI CM	GSE20146	EXPRESSION ANALYSIS OF DISSECTED GPI IN PARKINSON'S DISEASE	BRAIN
GSM505259	3641 GPI CM	GSE20146	EXPRESSION ANALYSIS OF DISSECTED GPI IN PARKINSON'S DISEASE	BRAIN
GSM50698	040721-H1	GSE2634	COMPARISON OF HUMAN AND NON-HUMAN PRIMATE GENE EXPRESSION PROFILES	BLOOD
GSM507959	HEALTHY CONTROL SALIVA-BC1	GSE20266	SALIVARY TRANSCRIPTOMIC AND PROTEOMIC BIOMARKERS FOR BREAST CANCER DETECTION	ORAL CAVITY
GSM507960	HEALTHY CONTROL SALIVA-BC2	GSE20266	SALIVARY TRANSCRIPTOMIC AND PROTEOMIC BIOMARKERS FOR BREAST CANCER DETECTION	ORAL CAVITY
GSM507961	HEALTHY CONTROL SALIVA-BC3	GSE20266	SALIVARY TRANSCRIPTOMIC AND PROTEOMIC BIOMARKERS FOR BREAST CANCER DETECTION	ORAL CAVITY
GSM507962	HEALTHY CONTROL SALIVA-BC4	GSE20266	SALIVARY TRANSCRIPTOMIC AND PROTEOMIC BIOMARKERS FOR BREAST CANCER DETECTION	ORAL CAVITY
GSM507963	HEALTHY CONTROL SALIVA-BC5	GSE20266	SALIVARY TRANSCRIPTOMIC AND PROTEOMIC BIOMARKERS FOR BREAST CANCER DETECTION	ORAL CAVITY
GSM507964	HEALTHY CONTROL SALIVA-BC6	GSE20266	SALIVARY TRANSCRIPTOMIC AND PROTEOMIC BIOMARKERS FOR BREAST CANCER DETECTION	ORAL CAVITY
GSM507965	HEALTHY CONTROL SALIVA-BC7	GSE20266	SALIVARY TRANSCRIPTOMIC AND PROTEOMIC BIOMARKERS FOR BREAST CANCER DETECTION	ORAL CAVITY
GSM507966	HEALTHY CONTROL SALIVA-BC8	GSE20266	SALIVARY TRANSCRIPTOMIC AND PROTEOMIC BIOMARKERS FOR BREAST CANCER DETECTION	ORAL CAVITY
GSM507967	HEALTHY CONTROL SALIVA-BC9	GSE20266	SALIVARY TRANSCRIPTOMIC AND PROTEOMIC BIOMARKERS FOR BREAST CANCER DETECTION	ORAL CAVITY
GSM512519	TARSAL CONJUNCTIVA, GAR_202	GSE20436	EXPRESSION DATA FROM GAMBIAN CHILDREN WITH AND WITHOUT THE CLINICAL SIGNS OF ACTIVE TRACHOMA: U133 PLUS2.0 ARRAY	EYE
GSM512520	TARSAL CONJUNCTIVA, GAR_203	GSE20436	EXPRESSION DATA FROM GAMBIAN CHILDREN WITH AND WITHOUT THE CLINICAL SIGNS OF ACTIVE TRACHOMA: U133 PLUS2.0 ARRAY	EYE
GSM512521	TARSAL CONJUNCTIVA, GAR_204	GSE20436	EXPRESSION DATA FROM GAMBIAN CHILDREN WITH AND WITHOUT THE CLINICAL SIGNS OF ACTIVE TRACHOMA: U133 PLUS2.0 ARRAY	EYE
GSM512522	TARSAL CONJUNCTIVA, GAR_205	GSE20436	EXPRESSION DATA FROM GAMBIAN CHILDREN WITH AND WITHOUT THE CLINICAL SIGNS OF ACTIVE TRACHOMA: U133 PLUS2.0 ARRAY	EYE
GSM512523	TARSAL CONJUNCTIVA, GAR_206	GSE20436	EXPRESSION DATA FROM GAMBIAN CHILDREN WITH AND WITHOUT THE CLINICAL SIGNS OF ACTIVE TRACHOMA: U133 PLUS2.0 ARRAY	EYE
GSM512524	TARSAL CONJUNCTIVA, GAR_207	GSE20436	EXPRESSION DATA FROM GAMBIAN CHILDREN WITH AND WITHOUT THE CLINICAL SIGNS OF ACTIVE TRACHOMA: U133 PLUS2.0 ARRAY	EYE
GSM512525	TARSAL CONJUNCTIVA, GAR_208	GSE20436	EXPRESSION DATA FROM GAMBIAN CHILDREN WITH AND WITHOUT THE CLINICAL SIGNS OF ACTIVE TRACHOMA: U133 PLUS2.0 ARRAY	EYE
GSM512526	TARSAL CONJUNCTIVA, GAR_209	GSE20436	EXPRESSION DATA FROM GAMBIAN CHILDREN WITH AND WITHOUT THE CLINICAL SIGNS OF ACTIVE TRACHOMA: U133 PLUS2.0 ARRAY	EYE
GSM512527	TARSAL CONJUNCTIVA, GAR_210	GSE20436	EXPRESSION DATA FROM GAMBIAN CHILDREN WITH AND WITHOUT THE CLINICAL SIGNS OF ACTIVE TRACHOMA: U133 PLUS2.0 ARRAY	EYE
GSM512528	TARSAL CONJUNCTIVA, GAR_211	GSE20436	EXPRESSION DATA FROM GAMBIAN CHILDREN WITH AND WITHOUT THE CLINICAL SIGNS OF ACTIVE TRACHOMA: U133 PLUS2.0 ARRAY	EYE
GSM512529	TARSAL CONJUNCTIVA, GAR_212	GSE20436	EXPRESSION DATA FROM GAMBIAN CHILDREN WITH AND WITHOUT THE CLINICAL SIGNS OF ACTIVE TRACHOMA: U133 PLUS2.0 ARRAY	EYE
GSM512530	TARSAL CONJUNCTIVA, GAR_213	GSE20436	EXPRESSION DATA FROM GAMBIAN CHILDREN WITH AND WITHOUT THE CLINICAL SIGNS OF ACTIVE TRACHOMA: U133 PLUS2.0 ARRAY	EYE
GSM512531	TARSAL CONJUNCTIVA, GAR_214	GSE20436	EXPRESSION DATA FROM GAMBIAN CHILDREN WITH AND WITHOUT THE CLINICAL SIGNS OF ACTIVE TRACHOMA: U133 PLUS2.0 ARRAY	EYE
GSM512532	TARSAL CONJUNCTIVA, GAR_215	GSE20436	EXPRESSION DATA FROM GAMBIAN CHILDREN WITH AND WITHOUT THE CLINICAL SIGNS OF ACTIVE TRACHOMA: U133 PLUS2.0 ARRAY	EYE
GSM512533	TARSAL CONJUNCTIVA, GAR_216	GSE20436	EXPRESSION DATA FROM GAMBIAN CHILDREN WITH AND WITHOUT THE CLINICAL SIGNS OF ACTIVE TRACHOMA: U133 PLUS2.0 ARRAY	EYE
GSM512534	TARSAL CONJUNCTIVA, GAR_217	GSE20436	EXPRESSION DATA FROM GAMBIAN CHILDREN WITH AND WITHOUT THE CLINICAL SIGNS OF ACTIVE TRACHOMA: U133 PLUS2.0 ARRAY	EYE
GSM512535	TARSAL CONJUNCTIVA, GAR_218	GSE20436	EXPRESSION DATA FROM GAMBIAN CHILDREN WITH AND WITHOUT THE CLINICAL SIGNS OF ACTIVE TRACHOMA: U133 PLUS2.0 ARRAY	EYE
GSM512536	TARSAL CONJUNCTIVA, GAR_219	GSE20436	EXPRESSION DATA FROM GAMBIAN CHILDREN WITH AND WITHOUT THE CLINICAL SIGNS OF ACTIVE TRACHOMA: U133 PLUS2.0 ARRAY	EYE
GSM512537	TARSAL CONJUNCTIVA, GAR_220	GSE20436	EXPRESSION DATA FROM GAMBIAN CHILDREN WITH AND WITHOUT THE CLINICAL SIGNS OF ACTIVE TRACHOMA: U133 PLUS2.0 ARRAY	EYE
GSM512538	TARSAL CONJUNCTIVA, GAR_221	GSE20436	EXPRESSION DATA FROM GAMBIAN CHILDREN WITH AND WITHOUT THE CLINICAL SIGNS OF ACTIVE TRACHOMA: U133 PLUS2.0 ARRAY	EYE
GSM517058	HF-23897-(1), AFFYMETRIX HG-U133 PLUS 2.0 ARRAY	GSE20585,GSE20578	THE MUTATION SPECTRUM REVEALED BY PAIRED GENOME SEQUENCES FROM A LUNG CANCER PATIENT,ASSESSMENT OF MUTATION ON EXPRESSION LEVELS	LUNG
GSM519811	NORMAL BREAST TISSUE N1 (EXPRESSION DATA)	GSE20713,GSE20711	EPIGENETIC PORTRAITS OF HUMAN BREAST CANCERS,EPIGENETIC PORTRAITS OF HUMAN BREAST CANCERS (EXPRESSION DATA)	BREAST
GSM519812	NORMAL BREAST TISSUE N13 (EXPRESSION DATA)	GSE20713,GSE20711	EPIGENETIC PORTRAITS OF HUMAN BREAST CANCERS,EPIGENETIC PORTRAITS OF HUMAN BREAST CANCERS (EXPRESSION DATA)	BREAST
GSM523117	ALL_NDS, K13 011609	GSE21094,GSE20910	GENOMIC PROFILING IN DOWN SYNDROME PEDIATRIC ACUTE LYMPHOBLASTIC LEUKEMIA,EXPRESSION DATA FROM DOWN SYNDROME AND NON-DOWN SYNDROME PEDIATRIC ACUTE LYMPHOBLASTIC LEUKEMIA CASES	BONE MARROW
GSM523134	ALL_NDS, K32 011609	GSE20910,GSE21094	EXPRESSION DATA FROM DOWN SYNDROME AND NON-DOWN SYNDROME PEDIATRIC ACUTE LYMPHOBLASTIC LEUKEMIA CASES,GENOMIC PROFILING IN DOWN SYNDROME PEDIATRIC ACUTE LYMPHOBLASTIC LEUKEMIA	BONE MARROW
GSM523135	ALL_NDS, K33 011609	GSE21094,GSE20910	GENOMIC PROFILING IN DOWN SYNDROME PEDIATRIC ACUTE LYMPHOBLASTIC LEUKEMIA,EXPRESSION DATA FROM DOWN SYNDROME AND NON-DOWN SYNDROME PEDIATRIC ACUTE LYMPHOBLASTIC LEUKEMIA CASES	BONE MARROW
GSM523136	ALL_NDS, K34 011409	GSE21094,GSE20910	GENOMIC PROFILING IN DOWN SYNDROME PEDIATRIC ACUTE LYMPHOBLASTIC LEUKEMIA,EXPRESSION DATA FROM DOWN SYNDROME AND NON-DOWN SYNDROME PEDIATRIC ACUTE LYMPHOBLASTIC LEUKEMIA CASES	BONE MARROW
GSM523137	ALL_NDS, K35 011409	GSE21094,GSE20910	GENOMIC PROFILING IN DOWN SYNDROME PEDIATRIC ACUTE LYMPHOBLASTIC LEUKEMIA,EXPRESSION DATA FROM DOWN SYNDROME AND NON-DOWN SYNDROME PEDIATRIC ACUTE LYMPHOBLASTIC LEUKEMIA CASES	BONE MARROW
GSM523138	ALL_NDS, K36 011609	GSE21094,GSE20910	GENOMIC PROFILING IN DOWN SYNDROME PEDIATRIC ACUTE LYMPHOBLASTIC LEUKEMIA,EXPRESSION DATA FROM DOWN SYNDROME AND NON-DOWN SYNDROME PEDIATRIC ACUTE LYMPHOBLASTIC LEUKEMIA CASES	BONE MARROW
GSM523139	ALL_NDS, K37 011609	GSE21094,GSE20910	GENOMIC PROFILING IN DOWN SYNDROME PEDIATRIC ACUTE LYMPHOBLASTIC LEUKEMIA,EXPRESSION DATA FROM DOWN SYNDROME AND NON-DOWN SYNDROME PEDIATRIC ACUTE LYMPHOBLASTIC LEUKEMIA CASES	BONE MARROW
GSM523141	ALL_NDS, K39 011509	GSE20910,GSE21094	EXPRESSION DATA FROM DOWN SYNDROME AND NON-DOWN SYNDROME PEDIATRIC ACUTE LYMPHOBLASTIC LEUKEMIA CASES,GENOMIC PROFILING IN DOWN SYNDROME PEDIATRIC ACUTE LYMPHOBLASTIC LEUKEMIA	BONE MARROW
GSM523145	ALL_NDS, K42 011509	GSE20910,GSE21094	EXPRESSION DATA FROM DOWN SYNDROME AND NON-DOWN SYNDROME PEDIATRIC ACUTE LYMPHOBLASTIC LEUKEMIA CASES,GENOMIC PROFILING IN DOWN SYNDROME PEDIATRIC ACUTE LYMPHOBLASTIC LEUKEMIA	BONE MARROW
GSM523150	ALL_NDS, K50 011409	GSE20910,GSE21094	EXPRESSION DATA FROM DOWN SYNDROME AND NON-DOWN SYNDROME PEDIATRIC ACUTE LYMPHOBLASTIC LEUKEMIA CASES,GENOMIC PROFILING IN DOWN SYNDROME PEDIATRIC ACUTE LYMPHOBLASTIC LEUKEMIA	BONE MARROW
GSM523153	ALL_NDS, K54 011509	GSE20910,GSE21094	EXPRESSION DATA FROM DOWN SYNDROME AND NON-DOWN SYNDROME PEDIATRIC ACUTE LYMPHOBLASTIC LEUKEMIA CASES,GENOMIC PROFILING IN DOWN SYNDROME PEDIATRIC ACUTE LYMPHOBLASTIC LEUKEMIA	BONE MARROW
GSM523242	MUCOSA_NORMAL_COLON_1 (MICRO)	GSE20916	MODELING ONCOGENIC SIGNALING IN COLON TUMORS BY MULTIDIRECTIONAL ANALYSES OF MICROARRAY DATA	COLON
GSM523243	MUCOSA_NORMAL_COLON_2 (MICRO)	GSE20916	MODELING ONCOGENIC SIGNALING IN COLON TUMORS BY MULTIDIRECTIONAL ANALYSES OF MICROARRAY DATA	COLON
GSM523245	COLONIC_CRYPT_EPITHELIAL_CELLS_NORMAL_COLON_4 (MICRO)	GSE20916	MODELING ONCOGENIC SIGNALING IN COLON TUMORS BY MULTIDIRECTIONAL ANALYSES OF MICROARRAY DATA	COLON
GSM523246	MUCOSA_NORMAL_COLON_5 (MICRO)	GSE20916	MODELING ONCOGENIC SIGNALING IN COLON TUMORS BY MULTIDIRECTIONAL ANALYSES OF MICROARRAY DATA	COLON
GSM525014	NORMAL TISSUE,BIOLOGICAL REP2	GSE21354,GSE19728	GENE EXPRESSION PROFILING OF THREE TYPE OF GRADE II GLIOMAS,EXPRESSION DATA FROM DIFFERENT GRADES (WHO) OF ASTROCYTOMAS (ACM)	BRAIN
GSM525015	NORMAL TISSUE,BIOLOGICAL REP3	GSE19728,GSE21354	EXPRESSION DATA FROM DIFFERENT GRADES (WHO) OF ASTROCYTOMAS (ACM),GENE EXPRESSION PROFILING OF THREE TYPE OF GRADE II GLIOMAS	BRAIN
GSM528831	CONTROL-1	GSE21138	GENE EXPRESSION PROFILES IN BA46 OF SUBJECTS WITH SCHIZOPHRENIA AND MATCHED CONTROLS	BRAIN
GSM528832	CONTROL-2	GSE21138	GENE EXPRESSION PROFILES IN BA46 OF SUBJECTS WITH SCHIZOPHRENIA AND MATCHED CONTROLS	BRAIN
GSM528833	CONTROL-3	GSE21138	GENE EXPRESSION PROFILES IN BA46 OF SUBJECTS WITH SCHIZOPHRENIA AND MATCHED CONTROLS	BRAIN
GSM533882	CONTROL_1	GSE21411,GSE21369	SYSTEMS BIOLOGY OF INTERSTITIAL LUNG DISEASES,GENE EXPRESSION PROFILES OF INTERSTITIAL LUNG DISEASE (ILD) PATIENTS	LUNG
GSM533883	CONTROL_2	GSE21411,GSE21369	SYSTEMS BIOLOGY OF INTERSTITIAL LUNG DISEASES,GENE EXPRESSION PROFILES OF INTERSTITIAL LUNG DISEASE (ILD) PATIENTS	LUNG
GSM533884	CONTROL_3	GSE21369,GSE21411	GENE EXPRESSION PROFILES OF INTERSTITIAL LUNG DISEASE (ILD) PATIENTS,SYSTEMS BIOLOGY OF INTERSTITIAL LUNG DISEASES	LUNG
GSM533885	CONTROL_4	GSE21411,GSE21369	SYSTEMS BIOLOGY OF INTERSTITIAL LUNG DISEASES,GENE EXPRESSION PROFILES OF INTERSTITIAL LUNG DISEASE (ILD) PATIENTS	LUNG
GSM533886	CONTROL_5	GSE21411,GSE21369	SYSTEMS BIOLOGY OF INTERSTITIAL LUNG DISEASES,GENE EXPRESSION PROFILES OF INTERSTITIAL LUNG DISEASE (ILD) PATIENTS	LUNG
GSM533887	CONTROL_6	GSE21411,GSE21369	SYSTEMS BIOLOGY OF INTERSTITIAL LUNG DISEASES,GENE EXPRESSION PROFILES OF INTERSTITIAL LUNG DISEASE (ILD) PATIENTS	LUNG
GSM535613	HEALTHY BREAST 1, BIOLOGICAL REP. 1	GSE21422	EXPRESSION PROFILING OF HUMAN DCIS AND INVASIVE DUCTAL BREAST CARCINOMA	BREAST
GSM535614	HEALTHY BREAST 2, BIOLOGICAL REP. 2	GSE21422	EXPRESSION PROFILING OF HUMAN DCIS AND INVASIVE DUCTAL BREAST CARCINOMA	BREAST
GSM535615	HEALTHY BREAST 3, BIOLOGICAL REP. 3	GSE21422	EXPRESSION PROFILING OF HUMAN DCIS AND INVASIVE DUCTAL BREAST CARCINOMA	BREAST
GSM535616	HEALTHY BREAST 4, BIOLOGICAL REP. 4	GSE21422	EXPRESSION PROFILING OF HUMAN DCIS AND INVASIVE DUCTAL BREAST CARCINOMA	BREAST
GSM535617	HEALTHY BREAST 5, BIOLOGICAL REP. 5	GSE21422	EXPRESSION PROFILING OF HUMAN DCIS AND INVASIVE DUCTAL BREAST CARCINOMA	BREAST
GSM537122	7-MUSCLE_UNLOADING_0H	GSE21496	EFFECTS OF 48H LOWER LIMB UNLOADING IN HUMAN SKELETAL MUSCLE	MUSCLE
GSM537125	6-MUSCLE_UNLOADING_0H	GSE21496	EFFECTS OF 48H LOWER LIMB UNLOADING IN HUMAN SKELETAL MUSCLE	MUSCLE
GSM537128	5-MUSCLE_UNLOADING_0H	GSE21496	EFFECTS OF 48H LOWER LIMB UNLOADING IN HUMAN SKELETAL MUSCLE	MUSCLE
GSM537131	4-MUSCLE_UNLOADING_0H	GSE21496	EFFECTS OF 48H LOWER LIMB UNLOADING IN HUMAN SKELETAL MUSCLE	MUSCLE
GSM537134	3-MUSCLE_UNLOADING_0H	GSE21496	EFFECTS OF 48H LOWER LIMB UNLOADING IN HUMAN SKELETAL MUSCLE	MUSCLE
GSM537137	2-MUSCLE_UNLOADING_0H	GSE21496	EFFECTS OF 48H LOWER LIMB UNLOADING IN HUMAN SKELETAL MUSCLE	MUSCLE
GSM537140	1-MUSCLE_UNLOADING_0H	GSE21496	EFFECTS OF 48H LOWER LIMB UNLOADING IN HUMAN SKELETAL MUSCLE	MUSCLE
GSM538736	CD200+CD49+REPEAT1	GSE21569,GSE21567	BALD SCALP RETAINS HAIR FOLLICLE STEM CELLS BUT LACKS CD200-RICH AND CD34-POSITIVE HAIR FOLLICLE PROGENITOR CELLS,HUMAN CD200+CD49+ HAIR FOLLICLE KERATINOCYTES VERSUS CD200-CD49+ KERATINOCYTES	SKIN
GSM538737	CD200+CD49+REPEAT2	GSE21569,GSE21567	BALD SCALP RETAINS HAIR FOLLICLE STEM CELLS BUT LACKS CD200-RICH AND CD34-POSITIVE HAIR FOLLICLE PROGENITOR CELLS,HUMAN CD200+CD49+ HAIR FOLLICLE KERATINOCYTES VERSUS CD200-CD49+ KERATINOCYTES	SKIN
GSM538738	CD200+CD49+REPEAT3	GSE21569,GSE21567	BALD SCALP RETAINS HAIR FOLLICLE STEM CELLS BUT LACKS CD200-RICH AND CD34-POSITIVE HAIR FOLLICLE PROGENITOR CELLS,HUMAN CD200+CD49+ HAIR FOLLICLE KERATINOCYTES VERSUS CD200-CD49+ KERATINOCYTES	SKIN
GSM538739	CD200-CD49+REPEAT1	GSE21569,GSE21567	BALD SCALP RETAINS HAIR FOLLICLE STEM CELLS BUT LACKS CD200-RICH AND CD34-POSITIVE HAIR FOLLICLE PROGENITOR CELLS,HUMAN CD200+CD49+ HAIR FOLLICLE KERATINOCYTES VERSUS CD200-CD49+ KERATINOCYTES	SKIN
GSM538740	CD200-CD49+REPEAT2	GSE21569,GSE21567	BALD SCALP RETAINS HAIR FOLLICLE STEM CELLS BUT LACKS CD200-RICH AND CD34-POSITIVE HAIR FOLLICLE PROGENITOR CELLS,HUMAN CD200+CD49+ HAIR FOLLICLE KERATINOCYTES VERSUS CD200-CD49+ KERATINOCYTES	SKIN
GSM538741	CD200-CD49+REPEAT3	GSE21569,GSE21567	BALD SCALP RETAINS HAIR FOLLICLE STEM CELLS BUT LACKS CD200-RICH AND CD34-POSITIVE HAIR FOLLICLE PROGENITOR CELLS,HUMAN CD200+CD49+ HAIR FOLLICLE KERATINOCYTES VERSUS CD200-CD49+ KERATINOCYTES	SKIN
GSM543316	NO_KIDNEY_2 [GSM278782]	GSE21816	GENE EXPRESSION PROFILING OF BHDS-ASSOCIATED RENAL TUMORS	KIDNEY
GSM543317	NO_KIDNEY_3 [GSM278783]	GSE21816	GENE EXPRESSION PROFILING OF BHDS-ASSOCIATED RENAL TUMORS	KIDNEY
GSM543318	NO_KIDNEY_4 [GSM278784]	GSE21816	GENE EXPRESSION PROFILING OF BHDS-ASSOCIATED RENAL TUMORS	KIDNEY
GSM543630	PARIETO-TEMPORAL CORTEX, RIGHT SIDE, 19 GESTATIONAL WEEKS	GSE21858	PATTERNS OF GENE EXPRESSION AND EVOLUTION IN THE HUMAN DEVELOPING CEREBRAL CORTEX	BRAIN
GSM543631	PARIETO-TEMPORAL CORTEX, RIGHT SIDE, 17 GESTATIONAL WEEKS	GSE21858	PATTERNS OF GENE EXPRESSION AND EVOLUTION IN THE HUMAN DEVELOPING CEREBRAL CORTEX	BRAIN
GSM543632	PARIETO-TEMPORAL CORTEX, LEFT SIDE, 19 GESTATIONAL WEEKS	GSE21858	PATTERNS OF GENE EXPRESSION AND EVOLUTION IN THE HUMAN DEVELOPING CEREBRAL CORTEX	BRAIN
GSM545657	NF-1	GSE21610	GENE EXPRESSION ANALYSIS IN NON-FAILING AND FAILING MYOCARDIUM PRE AND POST PULSATILE AND NON-PULSATILE VAD SUPPORT	MUSCLE
GSM545658	NF-3	GSE21610	GENE EXPRESSION ANALYSIS IN NON-FAILING AND FAILING MYOCARDIUM PRE AND POST PULSATILE AND NON-PULSATILE VAD SUPPORT	MUSCLE
GSM545659	NF-7	GSE21610	GENE EXPRESSION ANALYSIS IN NON-FAILING AND FAILING MYOCARDIUM PRE AND POST PULSATILE AND NON-PULSATILE VAD SUPPORT	MUSCLE
GSM545660	NF-8	GSE21610	GENE EXPRESSION ANALYSIS IN NON-FAILING AND FAILING MYOCARDIUM PRE AND POST PULSATILE AND NON-PULSATILE VAD SUPPORT	MUSCLE
GSM545661	NF-9	GSE21610	GENE EXPRESSION ANALYSIS IN NON-FAILING AND FAILING MYOCARDIUM PRE AND POST PULSATILE AND NON-PULSATILE VAD SUPPORT	MUSCLE
GSM545662	NF-10	GSE21610	GENE EXPRESSION ANALYSIS IN NON-FAILING AND FAILING MYOCARDIUM PRE AND POST PULSATILE AND NON-PULSATILE VAD SUPPORT	MUSCLE
GSM545663	NF-11	GSE21610	GENE EXPRESSION ANALYSIS IN NON-FAILING AND FAILING MYOCARDIUM PRE AND POST PULSATILE AND NON-PULSATILE VAD SUPPORT	MUSCLE
GSM545818	CONTROL 1	GSE21942	EXPRESSION DATA FROM PERIPHERAL BLOOD MONONUCLEAR CELLS IN MULTIPLE SCLEROSIS PATIENTS AND CONTROLS	BLOOD
GSM546908	HUVEC AT 0 MIN., CONTROL, BIOLOGICAL REPLICATE 1	GSE21989	TRANSCRIPTIONAL RESPONSE IN HUMAN UMBILICAL VEIN ENDOTHELIAL CELLS EXPOSED TO INSULIN	UMBILICAL CORD TISSUE
GSM546909	HUVEC AT 0 MIN., CONTROL, BIOLOGICAL REPLICATE 2	GSE21989	TRANSCRIPTIONAL RESPONSE IN HUMAN UMBILICAL VEIN ENDOTHELIAL CELLS EXPOSED TO INSULIN	UMBILICAL CORD TISSUE
GSM549099	PATIENT 107, NORMAL, HOMOGENIZED [OPG STUDY]	GSE21510	CLINICAL SIGNIFICANCE OF OSTEOPROTEGERIN EXPRESSION IN HUMAN COLORECTAL CANCER	COLON
GSM549100	PATIENT 110, NORMAL, HOMOGENIZED [OPG STUDY]	GSE21510	CLINICAL SIGNIFICANCE OF OSTEOPROTEGERIN EXPRESSION IN HUMAN COLORECTAL CANCER	COLON
GSM549101	PATIENT 111, NORMAL, HOMOGENIZED [OPG STUDY]	GSE21510	CLINICAL SIGNIFICANCE OF OSTEOPROTEGERIN EXPRESSION IN HUMAN COLORECTAL CANCER	COLON
GSM549102	PATIENT 115, NORMAL, HOMOGENIZED [OPG STUDY]	GSE21510	CLINICAL SIGNIFICANCE OF OSTEOPROTEGERIN EXPRESSION IN HUMAN COLORECTAL CANCER	COLON
GSM552508	NORMAL COLORECTAL MUCOSA	GSE22242	IDENTIFICATION OF AN INTERMEDIATE SIGNATURE THAT MARKS THE INITIAL PHASES OF COLORECTAL ADENOMA-CARCINOMA TRANSITION	COLON
GSM553496	CONTROL, FEMALE, 18 YEARS	GSE22225	CLN3 PATIENTS WITH DIFFERING PROGRESSION OF THE DISEASE	BLOOD
GSM553641	HC1	GSE22229	IDENTIFICATION OF A B CELL SIGNATURE ASSOCIATED WITH RENAL TRANSPLANT TOLERANCE IN HUMANS	BLOOD
GSM555952	SPERMATOZOA FROM NORMOZOOSPERMIC MEN	GSE22331	EXPRESSION DATA FROM EJACULATED SPERMATOZOA OF NORMOZOOSPERMIC AND ASTHENOZOOSPERMIC MEN	SPERM
GSM556061	NORMAL_10	GSE22316	PBRM1 KNOCKDOWN IN RCC CELL LINES	KIDNEY
GSM556062	NORMAL_11	GSE22316	PBRM1 KNOCKDOWN IN RCC CELL LINES	KIDNEY
GSM556063	NORMAL_12	GSE22316	PBRM1 KNOCKDOWN IN RCC CELL LINES	KIDNEY
GSM556064	NORMAL_13	GSE22316	PBRM1 KNOCKDOWN IN RCC CELL LINES	KIDNEY
GSM556065	NORMAL_1	GSE22316	PBRM1 KNOCKDOWN IN RCC CELL LINES	KIDNEY
GSM556145	CD11CHI DM?ΧS, PATIENT 1	GSE22342	EXPRESSION DATA FROM CD11CHI AND CD11CLO DECIDUAL MACROPHAGE POPULATIONS.	UTERUS
GSM556146	CD11CHI DM?ΧS, PATIENT 2	GSE22342	EXPRESSION DATA FROM CD11CHI AND CD11CLO DECIDUAL MACROPHAGE POPULATIONS.	UTERUS
GSM556147	CD11CHI DM?ΧS, PATIENT 3	GSE22342	EXPRESSION DATA FROM CD11CHI AND CD11CLO DECIDUAL MACROPHAGE POPULATIONS.	UTERUS
GSM556148	CD11CHI DM?ΧS, PATIENT 4	GSE22342	EXPRESSION DATA FROM CD11CHI AND CD11CLO DECIDUAL MACROPHAGE POPULATIONS.	UTERUS
GSM556149	CD11CHI DM?ΧS, PATIENT 5	GSE22342	EXPRESSION DATA FROM CD11CHI AND CD11CLO DECIDUAL MACROPHAGE POPULATIONS.	UTERUS
GSM556150	CD11CHI DM?ΧS, PATIENT 6	GSE22342	EXPRESSION DATA FROM CD11CHI AND CD11CLO DECIDUAL MACROPHAGE POPULATIONS.	UTERUS
GSM556151	CD11CHI DM?ΧS, PATIENT 7	GSE22342	EXPRESSION DATA FROM CD11CHI AND CD11CLO DECIDUAL MACROPHAGE POPULATIONS.	UTERUS
GSM556152	CD11CHI DM?ΧS, PATIENT 8	GSE22342	EXPRESSION DATA FROM CD11CHI AND CD11CLO DECIDUAL MACROPHAGE POPULATIONS.	UTERUS
GSM556153	CD11CLO DM?ΧS, PATIENT 1	GSE22342	EXPRESSION DATA FROM CD11CHI AND CD11CLO DECIDUAL MACROPHAGE POPULATIONS.	UTERUS
GSM556154	CD11CLO DM?ΧS, PATIENT 2	GSE22342	EXPRESSION DATA FROM CD11CHI AND CD11CLO DECIDUAL MACROPHAGE POPULATIONS.	UTERUS
GSM556441	NL_2	GSE22356	ALTERED IMMUNE PHENOTYPE IN PERIPHERAL BLOOD CELLS OF PATIENTS WITH SCLERODERMA-ASSOCIATED PULMONARY HYPERTENSION	BLOOD
GSM557512	CONTROL_1	GSE22435	EXPRESSION OF SPLICING FACTOR GENES IS REDUCED IN HUMAN OBESITY AND CONTRIBUTES TO ENHANCED LIPOGENESIS	MUSCLE
GSM557514	CONTROL_2	GSE22435	EXPRESSION OF SPLICING FACTOR GENES IS REDUCED IN HUMAN OBESITY AND CONTRIBUTES TO ENHANCED LIPOGENESIS	MUSCLE
GSM557515	CONTROL_3	GSE22435	EXPRESSION OF SPLICING FACTOR GENES IS REDUCED IN HUMAN OBESITY AND CONTRIBUTES TO ENHANCED LIPOGENESIS	MUSCLE
GSM557518	CONTROL_4	GSE22435	EXPRESSION OF SPLICING FACTOR GENES IS REDUCED IN HUMAN OBESITY AND CONTRIBUTES TO ENHANCED LIPOGENESIS	MUSCLE
GSM557520	CONTROL_5	GSE22435	EXPRESSION OF SPLICING FACTOR GENES IS REDUCED IN HUMAN OBESITY AND CONTRIBUTES TO ENHANCED LIPOGENESIS	MUSCLE
GSM557521	CONTROL_6	GSE22435	EXPRESSION OF SPLICING FACTOR GENES IS REDUCED IN HUMAN OBESITY AND CONTRIBUTES TO ENHANCED LIPOGENESIS	MUSCLE
GSM557522	CONTROL_7	GSE22435	EXPRESSION OF SPLICING FACTOR GENES IS REDUCED IN HUMAN OBESITY AND CONTRIBUTES TO ENHANCED LIPOGENESIS	MUSCLE
GSM558975	T-REGS FROM PERIPHERAL BLOOD_BC1	GSE22501	FUNCTIONAL ANALYSIS AND GENE EXPRESSION PROFILE OF UMBILICAL CORD BLOOD REGULATORY T CELLS	BLOOD
GSM558981	T-REGS FROM CORD BLOOD_SCO6	GSE22501	FUNCTIONAL ANALYSIS AND GENE EXPRESSION PROFILE OF UMBILICAL CORD BLOOD REGULATORY T CELLS	UMBILICAL CORD BLOOD
GSM558982	T-REGS FROM CORD BLOOD_SCO9	GSE22501	FUNCTIONAL ANALYSIS AND GENE EXPRESSION PROFILE OF UMBILICAL CORD BLOOD REGULATORY T CELLS	UMBILICAL CORD BLOOD
GSM558983	T-REGS FROM CORD BLOOD_SCO15	GSE22501	FUNCTIONAL ANALYSIS AND GENE EXPRESSION PROFILE OF UMBILICAL CORD BLOOD REGULATORY T CELLS	UMBILICAL CORD BLOOD
GSM558984	T-REGS FROM CORD BLOOD_SCO16	GSE22501	FUNCTIONAL ANALYSIS AND GENE EXPRESSION PROFILE OF UMBILICAL CORD BLOOD REGULATORY T CELLS	UMBILICAL CORD BLOOD
GSM559619	PATIENT 4, NORMAL	GSE22840,GSE22544	INTEGRATION OF TRANSCRIPT EXPRESSION, COPY NUMBER AND LOH ANALYSIS OF INFILTRATING DUCTAL CARCINOMA OF THE BREAST,INTEGRATION OF TRANSCRIPT EXPRESSION, COPY NUMBER AND LOH ANALYSIS OF INFILTRATING DUCTAL CARCINOMA OF THE BREAST: EXPRESSION ANALYSIS	BREAST
GSM559623	PATIENT 28, NORMAL	GSE22840,GSE22544	INTEGRATION OF TRANSCRIPT EXPRESSION, COPY NUMBER AND LOH ANALYSIS OF INFILTRATING DUCTAL CARCINOMA OF THE BREAST,INTEGRATION OF TRANSCRIPT EXPRESSION, COPY NUMBER AND LOH ANALYSIS OF INFILTRATING DUCTAL CARCINOMA OF THE BREAST: EXPRESSION ANALYSIS	BREAST
GSM559624	PATIENT 29, NORMAL	GSE22840,GSE22544	INTEGRATION OF TRANSCRIPT EXPRESSION, COPY NUMBER AND LOH ANALYSIS OF INFILTRATING DUCTAL CARCINOMA OF THE BREAST,INTEGRATION OF TRANSCRIPT EXPRESSION, COPY NUMBER AND LOH ANALYSIS OF INFILTRATING DUCTAL CARCINOMA OF THE BREAST: EXPRESSION ANALYSIS	BREAST
GSM559628	PATIENT 15, NORMAL	GSE22840,GSE22544	INTEGRATION OF TRANSCRIPT EXPRESSION, COPY NUMBER AND LOH ANALYSIS OF INFILTRATING DUCTAL CARCINOMA OF THE BREAST,INTEGRATION OF TRANSCRIPT EXPRESSION, COPY NUMBER AND LOH ANALYSIS OF INFILTRATING DUCTAL CARCINOMA OF THE BREAST: EXPRESSION ANALYSIS	BREAST
GSM563305	PATIENT 1-NORMAL	GSE22780	AFFYMETRIX ARRAYS INTERROGATED WITH TUMOR/NORMAL PANCREATIC SAMPLES	PANCREAS
GSM563307	PATIENT 2-NORMAL	GSE22780	AFFYMETRIX ARRAYS INTERROGATED WITH TUMOR/NORMAL PANCREATIC SAMPLES	PANCREAS
GSM563309	PATIENT 3-NORMAL	GSE22780	AFFYMETRIX ARRAYS INTERROGATED WITH TUMOR/NORMAL PANCREATIC SAMPLES	PANCREAS
GSM563311	PATIENT 4-NORMAL	GSE22780	AFFYMETRIX ARRAYS INTERROGATED WITH TUMOR/NORMAL PANCREATIC SAMPLES	PANCREAS
GSM563313	PATIENT 5-NORMAL	GSE22780	AFFYMETRIX ARRAYS INTERROGATED WITH TUMOR/NORMAL PANCREATIC SAMPLES	PANCREAS
GSM563315	PATIENT 6-NORMAL	GSE22780	AFFYMETRIX ARRAYS INTERROGATED WITH TUMOR/NORMAL PANCREATIC SAMPLES	PANCREAS
GSM563317	PATIENT 7-NORMAL	GSE22780	AFFYMETRIX ARRAYS INTERROGATED WITH TUMOR/NORMAL PANCREATIC SAMPLES	PANCREAS
GSM563319	PATIENT 8-NORMAL	GSE22780	AFFYMETRIX ARRAYS INTERROGATED WITH TUMOR/NORMAL PANCREATIC SAMPLES	PANCREAS
GSM565089	CONTROL, SAMPLE 1	GSE22868	EXPRESSION DATA FROM 45-MONTH-OLD SLOVAK CHILDREN WITH HIGH PCBS EXPOSURE	BLOOD
GSM569473	NON-SS CONTROL GLAND, PATIENT 16, BATCH 2	GSE23117	GENE EXPRESSION IN MINOR SALIVARY GLAND OF PATIENTS WITH SJOGREN'S SYNDROME (SS) AND CONTROL	SALIVARY GLAND
GSM569474	NON-SS CONTROL GLAND, PATIENT 17, BATCH 2	GSE23117	GENE EXPRESSION IN MINOR SALIVARY GLAND OF PATIENTS WITH SJOGREN'S SYNDROME (SS) AND CONTROL	SALIVARY GLAND
GSM569475	NON-SS CONTROL GLAND, PATIENT 18, BATCH 2	GSE23117	GENE EXPRESSION IN MINOR SALIVARY GLAND OF PATIENTS WITH SJOGREN'S SYNDROME (SS) AND CONTROL	SALIVARY GLAND
GSM569476	NON-SS CONTROL GLAND, PATIENT 19, BATCH 2	GSE23117	GENE EXPRESSION IN MINOR SALIVARY GLAND OF PATIENTS WITH SJOGREN'S SYNDROME (SS) AND CONTROL	SALIVARY GLAND
GSM572800	LIVER_NORMOGLYCIMA_NO.1	GSE23343	EXPRESSION DATA FROM HUMAN LIVER WITH OR WITHOUT TYPE 2 DIABETES	LIVER
GSM572801	LIVER_NORMOGLYCIMA_NO.2	GSE23343	EXPRESSION DATA FROM HUMAN LIVER WITH OR WITHOUT TYPE 2 DIABETES	LIVER
GSM572802	LIVER_NORMOGLYCIMA_NO.3	GSE23343	EXPRESSION DATA FROM HUMAN LIVER WITH OR WITHOUT TYPE 2 DIABETES	LIVER
GSM572803	LIVER_NORMOGLYCIMA_NO.4	GSE23343	EXPRESSION DATA FROM HUMAN LIVER WITH OR WITHOUT TYPE 2 DIABETES	LIVER
GSM572804	LIVER_NORMOGLYCIMA_NO.5	GSE23343	EXPRESSION DATA FROM HUMAN LIVER WITH OR WITHOUT TYPE 2 DIABETES	LIVER
GSM572805	LIVER_NORMOGLYCIMA_NO.6	GSE23343	EXPRESSION DATA FROM HUMAN LIVER WITH OR WITHOUT TYPE 2 DIABETES	LIVER
GSM578530	HEALTHY_GINGIVA_CP1	GSE23586	ALTERED GENE EXPRESSIONS OF LEUKOCYTE TRANSENDOTHELIAL MIGRATION AND CELL COMMUNICATION PATHWAYS IN PERIODONTITIS-AFFECTED GINGIVAL TISSUES	GINGIVA
GSM578532	HEALTHY_GINGIVA_CP2	GSE23586	ALTERED GENE EXPRESSIONS OF LEUKOCYTE TRANSENDOTHELIAL MIGRATION AND CELL COMMUNICATION PATHWAYS IN PERIODONTITIS-AFFECTED GINGIVAL TISSUES	GINGIVA
GSM578534	HEALTHY_GINGIVA_CP3	GSE23586	ALTERED GENE EXPRESSIONS OF LEUKOCYTE TRANSENDOTHELIAL MIGRATION AND CELL COMMUNICATION PATHWAYS IN PERIODONTITIS-AFFECTED GINGIVAL TISSUES	GINGIVA
GSM578898	NORMAL PRE ECP, BIOLOGICAL REP1	GSE23604	ECP MEDIATED MONOCYTE TO DC DIFFERENTIATION	BLOOD
GSM585112	CONTROL SAMPLE	GSE23704	GENE EXPRESSION PROFILING ON BRONCHOALVEOLAR LAVAGE (BAL) CELLS TREATED WITH ALL-TRANS-RETINOIC ACID (ATRA)	LUNG
GSM590822	DONOR 1_CONTROL SAMPLE	GSE23984	EFFECTS OF TX527, A HYPOCALCEMIC VITAMIN D ANALOG ON HUMAN ACTIVATED T LYMPHOCYTES	BLOOD
GSM591208	BM_CMP_BM_NBM07	GSE24006	A LEUKEMIC STEM CELL EXPRESSION SIGNATURE IS ASSOCIATED WITH CLINICAL OUTCOMES IN ACUTE MYELOID LEUKEMIA	BONE MARROW
GSM591209	BM_CMP_BM_NBM1444	GSE24006	A LEUKEMIC STEM CELL EXPRESSION SIGNATURE IS ASSOCIATED WITH CLINICAL OUTCOMES IN ACUTE MYELOID LEUKEMIA	BONE MARROW
GSM591210	BM_CMP_BM_NBM1481	GSE24006	A LEUKEMIC STEM CELL EXPRESSION SIGNATURE IS ASSOCIATED WITH CLINICAL OUTCOMES IN ACUTE MYELOID LEUKEMIA	BONE MARROW
GSM591211	BM_CMP_BM_NBM1483	GSE24006	A LEUKEMIC STEM CELL EXPRESSION SIGNATURE IS ASSOCIATED WITH CLINICAL OUTCOMES IN ACUTE MYELOID LEUKEMIA	BONE MARROW
GSM591212	BM_GMP_BM_NBM07	GSE24006	A LEUKEMIC STEM CELL EXPRESSION SIGNATURE IS ASSOCIATED WITH CLINICAL OUTCOMES IN ACUTE MYELOID LEUKEMIA	BONE MARROW
GSM591213	BM_GMP_BM_NBM1444	GSE24006	A LEUKEMIC STEM CELL EXPRESSION SIGNATURE IS ASSOCIATED WITH CLINICAL OUTCOMES IN ACUTE MYELOID LEUKEMIA	BONE MARROW
GSM591216	CB_HSC_CB_CB008	GSE24006	A LEUKEMIC STEM CELL EXPRESSION SIGNATURE IS ASSOCIATED WITH CLINICAL OUTCOMES IN ACUTE MYELOID LEUKEMIA	UMBILICAL CORD BLOOD
GSM591217	CB_HSC_CB_CB020	GSE24006	A LEUKEMIC STEM CELL EXPRESSION SIGNATURE IS ASSOCIATED WITH CLINICAL OUTCOMES IN ACUTE MYELOID LEUKEMIA	UMBILICAL CORD BLOOD
GSM591218	CB_HSC_CB_CB023	GSE24006	A LEUKEMIC STEM CELL EXPRESSION SIGNATURE IS ASSOCIATED WITH CLINICAL OUTCOMES IN ACUTE MYELOID LEUKEMIA	UMBILICAL CORD BLOOD
GSM591243	CB_MPP_CB_CB008	GSE24006	A LEUKEMIC STEM CELL EXPRESSION SIGNATURE IS ASSOCIATED WITH CLINICAL OUTCOMES IN ACUTE MYELOID LEUKEMIA	UMBILICAL CORD BLOOD
GSM591244	CB_MPP_CB_CB009	GSE24006	A LEUKEMIC STEM CELL EXPRESSION SIGNATURE IS ASSOCIATED WITH CLINICAL OUTCOMES IN ACUTE MYELOID LEUKEMIA	UMBILICAL CORD BLOOD
GSM591245	CB_MPP_CB_CB020	GSE24006	A LEUKEMIC STEM CELL EXPRESSION SIGNATURE IS ASSOCIATED WITH CLINICAL OUTCOMES IN ACUTE MYELOID LEUKEMIA	UMBILICAL CORD BLOOD
GSM591246	CB_MPP_CB_CB023	GSE24006	A LEUKEMIC STEM CELL EXPRESSION SIGNATURE IS ASSOCIATED WITH CLINICAL OUTCOMES IN ACUTE MYELOID LEUKEMIA	UMBILICAL CORD BLOOD
GSM591251	CB_RA-POS_CB_CB008	GSE24006	A LEUKEMIC STEM CELL EXPRESSION SIGNATURE IS ASSOCIATED WITH CLINICAL OUTCOMES IN ACUTE MYELOID LEUKEMIA	UMBILICAL CORD BLOOD
GSM591252	CB_RA-POS_CB_CB020	GSE24006	A LEUKEMIC STEM CELL EXPRESSION SIGNATURE IS ASSOCIATED WITH CLINICAL OUTCOMES IN ACUTE MYELOID LEUKEMIA	UMBILICAL CORD BLOOD
GSM591253	CB_RA-POS_CB_CB023	GSE24006	A LEUKEMIC STEM CELL EXPRESSION SIGNATURE IS ASSOCIATED WITH CLINICAL OUTCOMES IN ACUTE MYELOID LEUKEMIA	UMBILICAL CORD BLOOD
GSM594412	NORMAL TISSUES FROM BLADDER BN23	GSE24152	COMPARATIVE GENE EXPRESSION PROFILING ANALYSIS OF UROTHELIAL CARCINOMA OF RENAL PELVIS AND BLADDER	BLADDER
GSM594413	NORMAL TISSUES FROM BLADDER BN24	GSE24152	COMPARATIVE GENE EXPRESSION PROFILING ANALYSIS OF UROTHELIAL CARCINOMA OF RENAL PELVIS AND BLADDER	BLADDER
GSM594414	NORMAL TISSUES FROM BLADDER BN25	GSE24152	COMPARATIVE GENE EXPRESSION PROFILING ANALYSIS OF UROTHELIAL CARCINOMA OF RENAL PELVIS AND BLADDER	BLADDER
GSM594415	NORMAL TISSUES FROM BLADDER BN26	GSE24152	COMPARATIVE GENE EXPRESSION PROFILING ANALYSIS OF UROTHELIAL CARCINOMA OF RENAL PELVIS AND BLADDER	BLADDER
GSM594416	NORMAL TISSUES FROM BLADDER BN27	GSE24152	COMPARATIVE GENE EXPRESSION PROFILING ANALYSIS OF UROTHELIAL CARCINOMA OF RENAL PELVIS AND BLADDER	BLADDER
GSM594417	NORMAL TISSUES FROM BLADDER BN15	GSE24152	COMPARATIVE GENE EXPRESSION PROFILING ANALYSIS OF UROTHELIAL CARCINOMA OF RENAL PELVIS AND BLADDER	BLADDER
GSM594418	NORMAL TISSUES FROM BLADDER BN16	GSE24152	COMPARATIVE GENE EXPRESSION PROFILING ANALYSIS OF UROTHELIAL CARCINOMA OF RENAL PELVIS AND BLADDER	BLADDER
GSM595063	UNTREATED DONOR 089 [AFFY]	GSE24188,GSE24187	ATORVASTATIN, ROSUVASTATIN AND RIFAMPICIN EFFECT ON HUMAN PRIMARY HEPATOCYTE TRANSCRIPTOME,ATORVASTATIN, ROSUVASTATIN AND RIFAMPICIN EFFECT ON HUMAN PRIMARY HEPATOCYTE TRANSCRIPTOME [AFFYMETRIX PLATFORM]	LIVER
GSM595064	UNTREATED DONOR 114 [AFFY]	GSE24188,GSE24187	ATORVASTATIN, ROSUVASTATIN AND RIFAMPICIN EFFECT ON HUMAN PRIMARY HEPATOCYTE TRANSCRIPTOME,ATORVASTATIN, ROSUVASTATIN AND RIFAMPICIN EFFECT ON HUMAN PRIMARY HEPATOCYTE TRANSCRIPTOME [AFFYMETRIX PLATFORM]	LIVER
GSM595065	UNTREATED DONOR 129 [AFFY]	GSE24187,GSE24188	ATORVASTATIN, ROSUVASTATIN AND RIFAMPICIN EFFECT ON HUMAN PRIMARY HEPATOCYTE TRANSCRIPTOME [AFFYMETRIX PLATFORM],ATORVASTATIN, ROSUVASTATIN AND RIFAMPICIN EFFECT ON HUMAN PRIMARY HEPATOCYTE TRANSCRIPTOME	LIVER
GSM595066	UNTREATED DONOR 269 [AFFY]	GSE24188,GSE24187	ATORVASTATIN, ROSUVASTATIN AND RIFAMPICIN EFFECT ON HUMAN PRIMARY HEPATOCYTE TRANSCRIPTOME,ATORVASTATIN, ROSUVASTATIN AND RIFAMPICIN EFFECT ON HUMAN PRIMARY HEPATOCYTE TRANSCRIPTOME [AFFYMETRIX PLATFORM]	LIVER
GSM595067	UNTREATED DONOR 270 [AFFY]	GSE24188,GSE24187	ATORVASTATIN, ROSUVASTATIN AND RIFAMPICIN EFFECT ON HUMAN PRIMARY HEPATOCYTE TRANSCRIPTOME,ATORVASTATIN, ROSUVASTATIN AND RIFAMPICIN EFFECT ON HUMAN PRIMARY HEPATOCYTE TRANSCRIPTOME [AFFYMETRIX PLATFORM]	LIVER
GSM595068	UNTREATED DONOR 271 [AFFY]	GSE24188,GSE24187	ATORVASTATIN, ROSUVASTATIN AND RIFAMPICIN EFFECT ON HUMAN PRIMARY HEPATOCYTE TRANSCRIPTOME,ATORVASTATIN, ROSUVASTATIN AND RIFAMPICIN EFFECT ON HUMAN PRIMARY HEPATOCYTE TRANSCRIPTOME [AFFYMETRIX PLATFORM]	LIVER
GSM595407	HEALTHY DONOR_BIOLOGICAL REPLICATE1	GSE24206	VALIDATED GENE EXPRESSION SIGNATURES OF IDIOPATHIC PULMONARY FIBROSIS	LUNG
GSM595411	HEALTHY DONOR_BIOLOGICAL REPLICATE2	GSE24206	VALIDATED GENE EXPRESSION SIGNATURES OF IDIOPATHIC PULMONARY FIBROSIS	LUNG
GSM595414	HEALTHY DONOR_BIOLOGICAL REPLICATE3	GSE24206	VALIDATED GENE EXPRESSION SIGNATURES OF IDIOPATHIC PULMONARY FIBROSIS	LUNG
GSM595416	HEALTHY DONOR_BIOLOGICAL REPLICATE4	GSE24206	VALIDATED GENE EXPRESSION SIGNATURES OF IDIOPATHIC PULMONARY FIBROSIS	LUNG
GSM595417	HEALTHY DONOR_BIOLOGICAL REPLICATE5	GSE24206	VALIDATED GENE EXPRESSION SIGNATURES OF IDIOPATHIC PULMONARY FIBROSIS	LUNG
GSM609354	1G0_NORMAL	GSE24739	GENE EXPRESSION DIFFERENCES BETWEEN HIGHLY ENRICHED NORMAL AND CHRONIC MYELOGENOUS LEUKEMIA QUIESCENT STEM/PROGENITOR CELLS AND CORRELATIONS WITH BIOLOGICAL ABNORMALITIES	BONE MARROW
GSM609355	2G0_NORMAL	GSE24739	GENE EXPRESSION DIFFERENCES BETWEEN HIGHLY ENRICHED NORMAL AND CHRONIC MYELOGENOUS LEUKEMIA QUIESCENT STEM/PROGENITOR CELLS AND CORRELATIONS WITH BIOLOGICAL ABNORMALITIES	BONE MARROW
GSM609356	3G0_NORMAL	GSE24739	GENE EXPRESSION DIFFERENCES BETWEEN HIGHLY ENRICHED NORMAL AND CHRONIC MYELOGENOUS LEUKEMIA QUIESCENT STEM/PROGENITOR CELLS AND CORRELATIONS WITH BIOLOGICAL ABNORMALITIES	BONE MARROW
GSM609357	4G0_NORMAL	GSE24739	GENE EXPRESSION DIFFERENCES BETWEEN HIGHLY ENRICHED NORMAL AND CHRONIC MYELOGENOUS LEUKEMIA QUIESCENT STEM/PROGENITOR CELLS AND CORRELATIONS WITH BIOLOGICAL ABNORMALITIES	BONE MARROW
GSM609366	1G1_NORMAL	GSE24739	GENE EXPRESSION DIFFERENCES BETWEEN HIGHLY ENRICHED NORMAL AND CHRONIC MYELOGENOUS LEUKEMIA QUIESCENT STEM/PROGENITOR CELLS AND CORRELATIONS WITH BIOLOGICAL ABNORMALITIES	BONE MARROW
GSM612262	HUMAN MACROPHAGES TREATED WITH SALINE, BIOLOGICAL REP1	GSE24897	EXPRESSION DATA FROM HUMAN MACROPHAGES TREATED WITH PORPHYROMONAS GINGIVALIS AND ITS COMPONENTS	BLOOD
GSM618017	HEK-TLR2 2H-LPS REP1	GSE25155,GSE25148	TRIBBLES 3 - A NOVEL REGULATOR OF TLR2-MEDIATED SIGNALING IN RESPONSE TO HELICOBACTER PYLORI LIPOPOLYSACCHARIDE,CHANGES IN GENE EXPRESSION IN HEK-TLR2 CELLS IN RESPONSE TO HELICOBACTER PYLORI LIPOPOLYSACCHARIDE	KIDNEY
GSM618018	HEK-TLR2 2H-LPS REP2	GSE25155,GSE25148	TRIBBLES 3 - A NOVEL REGULATOR OF TLR2-MEDIATED SIGNALING IN RESPONSE TO HELICOBACTER PYLORI LIPOPOLYSACCHARIDE,CHANGES IN GENE EXPRESSION IN HEK-TLR2 CELLS IN RESPONSE TO HELICOBACTER PYLORI LIPOPOLYSACCHARIDE	KIDNEY
GSM618021	HEK-TLR2 4H-LPS REP1	GSE25155,GSE25148	TRIBBLES 3 - A NOVEL REGULATOR OF TLR2-MEDIATED SIGNALING IN RESPONSE TO HELICOBACTER PYLORI LIPOPOLYSACCHARIDE,CHANGES IN GENE EXPRESSION IN HEK-TLR2 CELLS IN RESPONSE TO HELICOBACTER PYLORI LIPOPOLYSACCHARIDE	KIDNEY
GSM618022	HEK-TLR2 4H-LPS REP2	GSE25155,GSE25148	TRIBBLES 3 - A NOVEL REGULATOR OF TLR2-MEDIATED SIGNALING IN RESPONSE TO HELICOBACTER PYLORI LIPOPOLYSACCHARIDE,CHANGES IN GENE EXPRESSION IN HEK-TLR2 CELLS IN RESPONSE TO HELICOBACTER PYLORI LIPOPOLYSACCHARIDE	KIDNEY
GSM618025	HEK-TLR2 8H-LPS REP1	GSE25155,GSE25148	TRIBBLES 3 - A NOVEL REGULATOR OF TLR2-MEDIATED SIGNALING IN RESPONSE TO HELICOBACTER PYLORI LIPOPOLYSACCHARIDE,CHANGES IN GENE EXPRESSION IN HEK-TLR2 CELLS IN RESPONSE TO HELICOBACTER PYLORI LIPOPOLYSACCHARIDE	KIDNEY
GSM618026	HEK-TLR2 8H-LPS REP2	GSE25155,GSE25148	TRIBBLES 3 - A NOVEL REGULATOR OF TLR2-MEDIATED SIGNALING IN RESPONSE TO HELICOBACTER PYLORI LIPOPOLYSACCHARIDE,CHANGES IN GENE EXPRESSION IN HEK-TLR2 CELLS IN RESPONSE TO HELICOBACTER PYLORI LIPOPOLYSACCHARIDE	KIDNEY
GSM618029	HEK-TLR2 24H-LPS REP1	GSE25155,GSE25148	TRIBBLES 3 - A NOVEL REGULATOR OF TLR2-MEDIATED SIGNALING IN RESPONSE TO HELICOBACTER PYLORI LIPOPOLYSACCHARIDE,CHANGES IN GENE EXPRESSION IN HEK-TLR2 CELLS IN RESPONSE TO HELICOBACTER PYLORI LIPOPOLYSACCHARIDE	KIDNEY
GSM618030	HEK-TLR2 24H-LPS REP2	GSE25155,GSE25148	TRIBBLES 3 - A NOVEL REGULATOR OF TLR2-MEDIATED SIGNALING IN RESPONSE TO HELICOBACTER PYLORI LIPOPOLYSACCHARIDE,CHANGES IN GENE EXPRESSION IN HEK-TLR2 CELLS IN RESPONSE TO HELICOBACTER PYLORI LIPOPOLYSACCHARIDE	KIDNEY
GSM618033	HEK-TLR2 48H-LPS REP1	GSE25155,GSE25148	TRIBBLES 3 - A NOVEL REGULATOR OF TLR2-MEDIATED SIGNALING IN RESPONSE TO HELICOBACTER PYLORI LIPOPOLYSACCHARIDE,CHANGES IN GENE EXPRESSION IN HEK-TLR2 CELLS IN RESPONSE TO HELICOBACTER PYLORI LIPOPOLYSACCHARIDE	KIDNEY
GSM623902	BREAST REDUCTION MAMMOPLASTY TISSUE EXPLANT, PATIENT 1, REP 1	GSE25407	EXPRESSION DATA FROM BREAST TUMORS AND REDUCTION MAMMOPLASTY EXPLANTS	BREAST
GSM623903	BREAST REDUCTION MAMMOPLASTY TISSUE EXPLANT, PATIENT 5, REP 1	GSE25407	EXPRESSION DATA FROM BREAST TUMORS AND REDUCTION MAMMOPLASTY EXPLANTS	BREAST
GSM623904	BREAST REDUCTION MAMMOPLASTY TISSUE EXPLANT, PATIENT 6, REP 1	GSE25407	EXPRESSION DATA FROM BREAST TUMORS AND REDUCTION MAMMOPLASTY EXPLANTS	BREAST
GSM623905	BREAST REDUCTION MAMMOPLASTY TISSUE EXPLANT, PATIENT 6, REP 2	GSE25407	EXPRESSION DATA FROM BREAST TUMORS AND REDUCTION MAMMOPLASTY EXPLANTS	BREAST
GSM623906	BREAST REDUCTION MAMMOPLASTY TISSUE EXPLANT, PATIENT 6, REP 3	GSE25407	EXPRESSION DATA FROM BREAST TUMORS AND REDUCTION MAMMOPLASTY EXPLANTS	BREAST
GSM624034	SAMPLE T12	GSE25414	EXPRESSION DATA FROM HUMAN BLOOD SAMPLES	BLOOD
GSM624925	MUSCLE-FAMILYHISTORYNEGATIVE-1	GSE25462	INCREASED SRF TRANSCRIPTIONAL ACTIVITY IS A NOVEL SIGNATURE OF INSULIN RESISTANCE IN HUMANS AND MICE	MUSCLE
GSM624926	MUSCLE-FAMILYHISTORYNEGATIVE-2	GSE25462	INCREASED SRF TRANSCRIPTIONAL ACTIVITY IS A NOVEL SIGNATURE OF INSULIN RESISTANCE IN HUMANS AND MICE	MUSCLE
GSM624927	MUSCLE-FAMILYHISTORYNEGATIVE-3	GSE25462	INCREASED SRF TRANSCRIPTIONAL ACTIVITY IS A NOVEL SIGNATURE OF INSULIN RESISTANCE IN HUMANS AND MICE	MUSCLE
GSM624928	MUSCLE-FAMILYHISTORYNEGATIVE-4	GSE25462	INCREASED SRF TRANSCRIPTIONAL ACTIVITY IS A NOVEL SIGNATURE OF INSULIN RESISTANCE IN HUMANS AND MICE	MUSCLE
GSM624929	MUSCLE-FAMILYHISTORYNEGATIVE-5	GSE25462	INCREASED SRF TRANSCRIPTIONAL ACTIVITY IS A NOVEL SIGNATURE OF INSULIN RESISTANCE IN HUMANS AND MICE	MUSCLE
GSM624930	MUSCLE-FAMILYHISTORYNEGATIVE-6	GSE25462	INCREASED SRF TRANSCRIPTIONAL ACTIVITY IS A NOVEL SIGNATURE OF INSULIN RESISTANCE IN HUMANS AND MICE	MUSCLE
GSM624931	MUSCLE-FAMILYHISTORYNEGATIVE-7	GSE25462	INCREASED SRF TRANSCRIPTIONAL ACTIVITY IS A NOVEL SIGNATURE OF INSULIN RESISTANCE IN HUMANS AND MICE	MUSCLE
GSM624932	MUSCLE-FAMILYHISTORYNEGATIVE-8	GSE25462	INCREASED SRF TRANSCRIPTIONAL ACTIVITY IS A NOVEL SIGNATURE OF INSULIN RESISTANCE IN HUMANS AND MICE	MUSCLE
GSM626467	CK0082 NORMAL MAMMARY TISSUE REP1	GSE25487	EXPRESSION OF SV40 TAG SIGNATURE IN MDAMB231 CELLS, TUMORS, AND NORMAL HUMAN MAMMARY EPITHELIAL CELLS (M98040 AND M99005)	BREAST
GSM626468	CK0082 NORMAL MAMMARY TISSUE REP2	GSE25487	EXPRESSION OF SV40 TAG SIGNATURE IN MDAMB231 CELLS, TUMORS, AND NORMAL HUMAN MAMMARY EPITHELIAL CELLS (M98040 AND M99005)	BREAST
GSM626469	CK0082 NORMAL MAMMARY TISSUE REP3	GSE25487	EXPRESSION OF SV40 TAG SIGNATURE IN MDAMB231 CELLS, TUMORS, AND NORMAL HUMAN MAMMARY EPITHELIAL CELLS (M98040 AND M99005)	BREAST
GSM626470	M98040 NORMAL MAMMARY TISSUE REP1	GSE25487	EXPRESSION OF SV40 TAG SIGNATURE IN MDAMB231 CELLS, TUMORS, AND NORMAL HUMAN MAMMARY EPITHELIAL CELLS (M98040 AND M99005)	BREAST
GSM626471	M98040 NORMAL MAMMARY TISSUE REP2	GSE25487	EXPRESSION OF SV40 TAG SIGNATURE IN MDAMB231 CELLS, TUMORS, AND NORMAL HUMAN MAMMARY EPITHELIAL CELLS (M98040 AND M99005)	BREAST
GSM627071	0118-01-C	GSE25507	AUTISM AND INCREASED PATERNAL AGE RELATED CHANGES IN GLOBAL LEVELS OF GENE EXPRESSION REGULATION	BLOOD
GSM627487	CONTROL_24	GSE25518	TESTIS DEVELOPMENTAL GENE EXPRESSION IN CRYPTORCHID BOYS AT RISK OF AZOOSPERMIA	TESTIS
GSM627488	CONTROL_25	GSE25518	TESTIS DEVELOPMENTAL GENE EXPRESSION IN CRYPTORCHID BOYS AT RISK OF AZOOSPERMIA	TESTIS
GSM627489	CONTROL_26	GSE25518	TESTIS DEVELOPMENTAL GENE EXPRESSION IN CRYPTORCHID BOYS AT RISK OF AZOOSPERMIA	TESTIS
GSM627490	CONTROL_27	GSE25518	TESTIS DEVELOPMENTAL GENE EXPRESSION IN CRYPTORCHID BOYS AT RISK OF AZOOSPERMIA	TESTIS
GSM628048	SPLEEN_CONTROL_S1	GSE25550	T(11;18)-POSITIVE VS. T(11;18)-NEGATIVE MALT LYMPHOMA	SPLEEN
GSM628049	SPLEEN_CONTROL_S2	GSE25550	T(11;18)-POSITIVE VS. T(11;18)-NEGATIVE MALT LYMPHOMA	SPLEEN
GSM628050	SPLEEN_CONTROL_S3	GSE25550	T(11;18)-POSITIVE VS. T(11;18)-NEGATIVE MALT LYMPHOMA	SPLEEN
GSM628051	SPLEEN_CONTROL_S4	GSE25550	T(11;18)-POSITIVE VS. T(11;18)-NEGATIVE MALT LYMPHOMA	SPLEEN
GSM628052	SPLEEN_CONTROL_S5	GSE25550	T(11;18)-POSITIVE VS. T(11;18)-NEGATIVE MALT LYMPHOMA	SPLEEN
GSM637954	MICRODISSECTED GERMINAL CENTER, REPLICATE 1	GSE25986,GSE25990	GENE EXPRESSION PROFILING OF CELL LINES DERIVED FROM CLASSICAL HODGKIN LYMPHOMA,HODGKIN LYMPHOMA	LYMPH NODE
GSM637955	MICRODISSECTED GERMINAL CENTER, REPLICATE 2	GSE25990,GSE25986	HODGKIN LYMPHOMA,GENE EXPRESSION PROFILING OF CELL LINES DERIVED FROM CLASSICAL HODGKIN LYMPHOMA	LYMPH NODE
GSM637956	MICRODISSECTED GERMINAL CENTER, REPLICATE 3	GSE25990,GSE25986	HODGKIN LYMPHOMA,GENE EXPRESSION PROFILING OF CELL LINES DERIVED FROM CLASSICAL HODGKIN LYMPHOMA	LYMPH NODE
GSM637957	MICRODISSECTED GERMINAL CENTER, REPLICATE 4	GSE25986,GSE25990	GENE EXPRESSION PROFILING OF CELL LINES DERIVED FROM CLASSICAL HODGKIN LYMPHOMA,HODGKIN LYMPHOMA	LYMPH NODE
GSM637958	MICRODISSECTED GERMINAL CENTER, REPLICATE 5	GSE25986,GSE25990	GENE EXPRESSION PROFILING OF CELL LINES DERIVED FROM CLASSICAL HODGKIN LYMPHOMA,HODGKIN LYMPHOMA	LYMPH NODE
GSM639748	TENDON_NON-LESIONAL_REP1	GSE26051	ANALYSIS OF HUMAN TENDINOPATHY GENE EXPRESSION	TENDON
GSM639749	TENDON_NON-LESIONAL_REP2	GSE26051	ANALYSIS OF HUMAN TENDINOPATHY GENE EXPRESSION	TENDON
GSM639750	TENDON_NON-LESIONAL_REP3	GSE26051	ANALYSIS OF HUMAN TENDINOPATHY GENE EXPRESSION	TENDON
GSM639751	TENDON_NON-LESIONAL_REP4	GSE26051	ANALYSIS OF HUMAN TENDINOPATHY GENE EXPRESSION	TENDON
GSM639752	TENDON_NON-LESIONAL_REP5	GSE26051	ANALYSIS OF HUMAN TENDINOPATHY GENE EXPRESSION	TENDON
GSM639753	TENDON_NON-LESIONAL_REP6	GSE26051	ANALYSIS OF HUMAN TENDINOPATHY GENE EXPRESSION	TENDON
GSM639754	TENDON_NON-LESIONAL_REP7	GSE26051	ANALYSIS OF HUMAN TENDINOPATHY GENE EXPRESSION	TENDON
GSM639755	TENDON_NON-LESIONAL_REP8	GSE26051	ANALYSIS OF HUMAN TENDINOPATHY GENE EXPRESSION	TENDON
GSM639756	TENDON_NON-LESIONAL_REP9	GSE26051	ANALYSIS OF HUMAN TENDINOPATHY GENE EXPRESSION	TENDON
GSM639757	TENDON_NON-LESIONAL_REP10	GSE26051	ANALYSIS OF HUMAN TENDINOPATHY GENE EXPRESSION	TENDON
GSM639758	TENDON_NON-LESIONAL_REP11	GSE26051	ANALYSIS OF HUMAN TENDINOPATHY GENE EXPRESSION	TENDON
GSM639759	TENDON_NON-LESIONAL_REP12	GSE26051	ANALYSIS OF HUMAN TENDINOPATHY GENE EXPRESSION	TENDON
GSM639760	TENDON_NON-LESIONAL_REP13	GSE26051	ANALYSIS OF HUMAN TENDINOPATHY GENE EXPRESSION	TENDON
GSM639761	TENDON_NON-LESIONAL_REP14	GSE26051	ANALYSIS OF HUMAN TENDINOPATHY GENE EXPRESSION	TENDON
GSM639762	TENDON_NON-LESIONAL_REP15	GSE26051	ANALYSIS OF HUMAN TENDINOPATHY GENE EXPRESSION	TENDON
GSM639763	TENDON_NON-LESIONAL_REP16	GSE26051	ANALYSIS OF HUMAN TENDINOPATHY GENE EXPRESSION	TENDON
GSM639764	TENDON_NON-LESIONAL_REP17	GSE26051	ANALYSIS OF HUMAN TENDINOPATHY GENE EXPRESSION	TENDON
GSM639765	TENDON_NON-LESIONAL_REP18	GSE26051	ANALYSIS OF HUMAN TENDINOPATHY GENE EXPRESSION	TENDON
GSM639766	TENDON_NON-LESIONAL_REP19	GSE26051	ANALYSIS OF HUMAN TENDINOPATHY GENE EXPRESSION	TENDON
GSM639767	TENDON_NON-LESIONAL_REP20	GSE26051	ANALYSIS OF HUMAN TENDINOPATHY GENE EXPRESSION	TENDON
GSM639768	TENDON_NON-LESIONAL_REP21	GSE26051	ANALYSIS OF HUMAN TENDINOPATHY GENE EXPRESSION	TENDON
GSM639769	TENDON_NON-LESIONAL_REP22	GSE26051	ANALYSIS OF HUMAN TENDINOPATHY GENE EXPRESSION	TENDON
GSM639770	TENDON_NON-LESIONAL_REP23	GSE26051	ANALYSIS OF HUMAN TENDINOPATHY GENE EXPRESSION	TENDON
GSM646746	PT1 ISOLATED SUBCUTANEOUS ADIPOCYTES, BIOLOGICAL REP1	GSE26339	EXPRESSION DATA FROM PERICARDIAL AND SUBCUTANEOUS ADIPOSE TISSUE AND ADIPOCYTES	ADIPOSE TISSUE
GSM646747	PT1 ISOLATED SUBCUTANEOUS ADIPOCYTES, BIOLOGICAL REP2	GSE26339	EXPRESSION DATA FROM PERICARDIAL AND SUBCUTANEOUS ADIPOSE TISSUE AND ADIPOCYTES	ADIPOSE TISSUE
GSM646748	PT2 ISOLATED SUBCUTANEOUS ADIPOCYTES, BIOLOGICAL REP1	GSE26339	EXPRESSION DATA FROM PERICARDIAL AND SUBCUTANEOUS ADIPOSE TISSUE AND ADIPOCYTES	ADIPOSE TISSUE
GSM646749	PT3 ISOLATED PERICARDIAL ADIPOCYTES, BIOLOGICAL REP1	GSE26339	EXPRESSION DATA FROM PERICARDIAL AND SUBCUTANEOUS ADIPOSE TISSUE AND ADIPOCYTES	ADIPOSE TISSUE
GSM646750	PT3 ISOLATED SUBCUTANEOUS ADIPOCYTES, BIOLOGICAL REP1	GSE26339	EXPRESSION DATA FROM PERICARDIAL AND SUBCUTANEOUS ADIPOSE TISSUE AND ADIPOCYTES	ADIPOSE TISSUE
GSM646751	PT4 ISOLATED PERICARDIAL ADIPOCYTES, BIOLOGICAL REP1	GSE26339	EXPRESSION DATA FROM PERICARDIAL AND SUBCUTANEOUS ADIPOSE TISSUE AND ADIPOCYTES	ADIPOSE TISSUE
GSM646752	PT4 ISOLATED PERICARDIAL ADIPOCYTES, BIOLOGICAL REP2	GSE26339	EXPRESSION DATA FROM PERICARDIAL AND SUBCUTANEOUS ADIPOSE TISSUE AND ADIPOCYTES	ADIPOSE TISSUE
GSM646753	PT4 ISOLATED SUBCUTANEOUS ADIPOCYTES, BIOLOGICAL REP1	GSE26339	EXPRESSION DATA FROM PERICARDIAL AND SUBCUTANEOUS ADIPOSE TISSUE AND ADIPOCYTES	ADIPOSE TISSUE
GSM646754	PT5 ISOLATED PERICARDIAL ADIPOCYTES, BIOLOGICAL REP1	GSE26339	EXPRESSION DATA FROM PERICARDIAL AND SUBCUTANEOUS ADIPOSE TISSUE AND ADIPOCYTES	ADIPOSE TISSUE
GSM646755	PT7 ISOLATED SUBCUTANEOUS ADIPOCYTES, BIOLOGICAL REP1	GSE26339	EXPRESSION DATA FROM PERICARDIAL AND SUBCUTANEOUS ADIPOSE TISSUE AND ADIPOCYTES	ADIPOSE TISSUE
GSM646756	PT8 ISOLATED PERICARDIAL ADIPOCYTES, BIOLOGICAL REP1	GSE26339	EXPRESSION DATA FROM PERICARDIAL AND SUBCUTANEOUS ADIPOSE TISSUE AND ADIPOCYTES	ADIPOSE TISSUE
GSM646757	PT10 ISOLATED PERICARDIAL ADIPOCYTES, BIOLOGICAL REP1	GSE26339	EXPRESSION DATA FROM PERICARDIAL AND SUBCUTANEOUS ADIPOSE TISSUE AND ADIPOCYTES	ADIPOSE TISSUE
GSM646758	PT10 ISOLATED SUBCUTANEOUS ADIPOCYTES, BIOLOGICAL REP1	GSE26339	EXPRESSION DATA FROM PERICARDIAL AND SUBCUTANEOUS ADIPOSE TISSUE AND ADIPOCYTES	ADIPOSE TISSUE
GSM646759	PT19 ISOLATED PERICARDIAL ADIPOCYTES, BIOLOGICAL REP1	GSE26339	EXPRESSION DATA FROM PERICARDIAL AND SUBCUTANEOUS ADIPOSE TISSUE AND ADIPOCYTES	ADIPOSE TISSUE
GSM646760	PT12 ISOLATED PERICARDIAL ADIPOCYTES, BIOLOGICAL REP1	GSE26339	EXPRESSION DATA FROM PERICARDIAL AND SUBCUTANEOUS ADIPOSE TISSUE AND ADIPOCYTES	ADIPOSE TISSUE
GSM646761	PT13 ISOLATED PERICARDIAL ADIPOCYTES, BIOLOGICAL REP1	GSE26339	EXPRESSION DATA FROM PERICARDIAL AND SUBCUTANEOUS ADIPOSE TISSUE AND ADIPOCYTES	ADIPOSE TISSUE
GSM646762	PT13 ISOLATED SUBCUTANEOUS ADIPOCYTES, BIOLOGICAL REP1	GSE26339	EXPRESSION DATA FROM PERICARDIAL AND SUBCUTANEOUS ADIPOSE TISSUE AND ADIPOCYTES	ADIPOSE TISSUE
GSM646763	PT14 ISOLATED SUBCUTANEOUS ADIPOCYTES, BIOLOGICAL REP1	GSE26339	EXPRESSION DATA FROM PERICARDIAL AND SUBCUTANEOUS ADIPOSE TISSUE AND ADIPOCYTES	ADIPOSE TISSUE
GSM646764	PT15 ISOLATED PERICARDIAL ADIPOCYTES, BIOLOGICAL REP1	GSE26339	EXPRESSION DATA FROM PERICARDIAL AND SUBCUTANEOUS ADIPOSE TISSUE AND ADIPOCYTES	ADIPOSE TISSUE
GSM646765	PT15 ISOLATED SUBCUTANEOUS ADIPOCYTES, BIOLOGICAL REP1	GSE26339	EXPRESSION DATA FROM PERICARDIAL AND SUBCUTANEOUS ADIPOSE TISSUE AND ADIPOCYTES	ADIPOSE TISSUE
GSM646766	PT16 ISOLATED PERICARDIAL ADIPOCYTES, BIOLOGICAL REP1	GSE26339	EXPRESSION DATA FROM PERICARDIAL AND SUBCUTANEOUS ADIPOSE TISSUE AND ADIPOCYTES	ADIPOSE TISSUE
GSM646767	PT16 ISOLATED SUBCUTANEOUS ADIPOCYTES, BIOLOGICAL REP1	GSE26339	EXPRESSION DATA FROM PERICARDIAL AND SUBCUTANEOUS ADIPOSE TISSUE AND ADIPOCYTES	ADIPOSE TISSUE
GSM646768	PT17 ISOLATED PERICARDIAL ADIPOCYTES, BIOLOGICAL REP1	GSE26339	EXPRESSION DATA FROM PERICARDIAL AND SUBCUTANEOUS ADIPOSE TISSUE AND ADIPOCYTES	ADIPOSE TISSUE
GSM646769	PT17 ISOLATED SUBCUTANEOUS ADIPOCYTES, BIOLOGICAL REP1	GSE26339	EXPRESSION DATA FROM PERICARDIAL AND SUBCUTANEOUS ADIPOSE TISSUE AND ADIPOCYTES	ADIPOSE TISSUE
GSM646770	PT20 ISOLATED PERICARDIAL ADIPOCYTES, BIOLOGICAL REP1	GSE26339	EXPRESSION DATA FROM PERICARDIAL AND SUBCUTANEOUS ADIPOSE TISSUE AND ADIPOCYTES	ADIPOSE TISSUE
GSM646771	PT21 ISOLATED PERICARDIAL ADIPOCYTES, BIOLOGICAL REP1	GSE26339	EXPRESSION DATA FROM PERICARDIAL AND SUBCUTANEOUS ADIPOSE TISSUE AND ADIPOCYTES	ADIPOSE TISSUE
GSM646772	PT11 ISOLATED PERICARDIAL ADIPOCYTES, BIOLOGICAL REP1	GSE26339	EXPRESSION DATA FROM PERICARDIAL AND SUBCUTANEOUS ADIPOSE TISSUE AND ADIPOCYTES	ADIPOSE TISSUE
GSM646773	PT11 ISOLATED SUBCUTANEOUS ADIPOCYTES, BIOLOGICAL REP1	GSE26339	EXPRESSION DATA FROM PERICARDIAL AND SUBCUTANEOUS ADIPOSE TISSUE AND ADIPOCYTES	ADIPOSE TISSUE
GSM646774	PT1 WHOLE SUBCUTANEOUS ADIPOSE TISSUE, BIOLOGICAL REP1	GSE26339	EXPRESSION DATA FROM PERICARDIAL AND SUBCUTANEOUS ADIPOSE TISSUE AND ADIPOCYTES	ADIPOSE TISSUE
GSM646775	PT2 WHOLE SUBCUTANEOUS ADIPOSE TISSUE, BIOLOGICAL REP1	GSE26339	EXPRESSION DATA FROM PERICARDIAL AND SUBCUTANEOUS ADIPOSE TISSUE AND ADIPOCYTES	ADIPOSE TISSUE
GSM646776	PT3 WHOLE PERICARDIAL ADIPOSE TISSUE, BIOLOGICAL REP1	GSE26339	EXPRESSION DATA FROM PERICARDIAL AND SUBCUTANEOUS ADIPOSE TISSUE AND ADIPOCYTES	ADIPOSE TISSUE
GSM646777	PT4 WHOLE PERICARDIAL ADIPOSE TISSUE, BIOLOGICAL REP1	GSE26339	EXPRESSION DATA FROM PERICARDIAL AND SUBCUTANEOUS ADIPOSE TISSUE AND ADIPOCYTES	ADIPOSE TISSUE
GSM646778	PT5 WHOLE SUBCUTANEOUS ADIPOSE TISSUE, BIOLOGICAL REP1	GSE26339	EXPRESSION DATA FROM PERICARDIAL AND SUBCUTANEOUS ADIPOSE TISSUE AND ADIPOCYTES	ADIPOSE TISSUE
GSM646779	PT5 WHOLE PERICARDIAL ADIPOSE TISSUE, BIOLOGICAL REP1	GSE26339	EXPRESSION DATA FROM PERICARDIAL AND SUBCUTANEOUS ADIPOSE TISSUE AND ADIPOCYTES	ADIPOSE TISSUE
GSM646780	PT7 WHOLE PERICARDIAL ADIPOSE TISSUE, BIOLOGICAL REP1	GSE26339	EXPRESSION DATA FROM PERICARDIAL AND SUBCUTANEOUS ADIPOSE TISSUE AND ADIPOCYTES	ADIPOSE TISSUE
GSM646781	PT7 WHOLE SUBCUTANEOUS ADIPOSE TISSUE, BIOLOGICAL REP1	GSE26339	EXPRESSION DATA FROM PERICARDIAL AND SUBCUTANEOUS ADIPOSE TISSUE AND ADIPOCYTES	ADIPOSE TISSUE
GSM646782	PT8 WHOLE PERICARDIAL ADIPOSE TISSUE, BIOLOGICAL REP1	GSE26339	EXPRESSION DATA FROM PERICARDIAL AND SUBCUTANEOUS ADIPOSE TISSUE AND ADIPOCYTES	ADIPOSE TISSUE
GSM646783	PT8 WHOLE SUBCUTANEOUS ADIPOSE TISSUE, BIOLOGICAL REP1	GSE26339	EXPRESSION DATA FROM PERICARDIAL AND SUBCUTANEOUS ADIPOSE TISSUE AND ADIPOCYTES	ADIPOSE TISSUE
GSM646784	PT10 WHOLE PERICARDIAL ADIPOSE TISSUE, BIOLOGICAL REP1	GSE26339	EXPRESSION DATA FROM PERICARDIAL AND SUBCUTANEOUS ADIPOSE TISSUE AND ADIPOCYTES	ADIPOSE TISSUE
GSM646785	PT10 WHOLE SUBCUTANEOUS ADIPOSE TISSUE, BIOLOGICAL REP1	GSE26339	EXPRESSION DATA FROM PERICARDIAL AND SUBCUTANEOUS ADIPOSE TISSUE AND ADIPOCYTES	ADIPOSE TISSUE
GSM646786	PT19 WHOLE PERICARDIAL ADIPOSE TISSUE, BIOLOGICAL REP1	GSE26339	EXPRESSION DATA FROM PERICARDIAL AND SUBCUTANEOUS ADIPOSE TISSUE AND ADIPOCYTES	ADIPOSE TISSUE
GSM646787	PT12 WHOLE PERICARDIAL ADIPOSE TISSUE, BIOLOGICAL REP1	GSE26339	EXPRESSION DATA FROM PERICARDIAL AND SUBCUTANEOUS ADIPOSE TISSUE AND ADIPOCYTES	ADIPOSE TISSUE
GSM646788	PT13 WHOLE SUBCUTANEOUS ADIPOSE TISSUE, BIOLOGICAL REP1	GSE26339	EXPRESSION DATA FROM PERICARDIAL AND SUBCUTANEOUS ADIPOSE TISSUE AND ADIPOCYTES	ADIPOSE TISSUE
GSM646789	PT14 WHOLE PERICARDIAL ADIPOSE TISSUE, BIOLOGICAL REP1	GSE26339	EXPRESSION DATA FROM PERICARDIAL AND SUBCUTANEOUS ADIPOSE TISSUE AND ADIPOCYTES	ADIPOSE TISSUE
GSM646790	PT14 WHOLE SUBCUTANEOUS ADIPOSE TISSUE, BIOLOGICAL REP1	GSE26339	EXPRESSION DATA FROM PERICARDIAL AND SUBCUTANEOUS ADIPOSE TISSUE AND ADIPOCYTES	ADIPOSE TISSUE
GSM646791	PT17 WHOLE SUBCUTANEOUS ADIPOSE TISSUE, BIOLOGICAL REP1	GSE26339	EXPRESSION DATA FROM PERICARDIAL AND SUBCUTANEOUS ADIPOSE TISSUE AND ADIPOCYTES	ADIPOSE TISSUE
GSM646792	PT20 WHOLE PERICARDIAL ADIPOSE TISSUE, BIOLOGICAL REP1	GSE26339	EXPRESSION DATA FROM PERICARDIAL AND SUBCUTANEOUS ADIPOSE TISSUE AND ADIPOCYTES	ADIPOSE TISSUE
GSM647533	CONTROL_BIOLOGICAL REP1	GSE26378	EXPRESSION DATA FROM VALIDATION COHORT OF CHILDREN WITH SEPTIC SHOCK	BLOOD
GSM648506	MRNA OF BKP001, NORMAL PEDIATRIC BRAINSTEM	GSE26576,GSE22927	GENOME-WIDE ANALYSES OF DIFFUSE INTRINSIC PONTINE GLIOMAS,HIERARCHICAL SYNERGY OF PTEN, P53 AND RB PATHWAYS IN HIGH-GRADE ASTROCYTOMA INDUCED IN ADULT BRAIN	BRAIN
GSM648507	MRNA OF BKP002, NORMAL PEDIATRIC BRAINSTEM	GSE22927,GSE26576	HIERARCHICAL SYNERGY OF PTEN, P53 AND RB PATHWAYS IN HIGH-GRADE ASTROCYTOMA INDUCED IN ADULT BRAIN,GENOME-WIDE ANALYSES OF DIFFUSE INTRINSIC PONTINE GLIOMAS	BRAIN
GSM648630	CONTROL_BIOLOGICAL REP1 01-0104	GSE26440	EXPRESSION DATA FOR DERIVATION OF SEPTIC SHOCK SUBGROUPS	BLOOD
GSM651280	PERIPHERAL BLOOD CELLS FROM HEALTHY CONTROL WITH LOW SERUM SEMA4A LEVEL, BIOLOGICAL REP1	GSE26484	SEMA4A, A NOVEL SERUM MARKER OF MULTIPLE SCLEROSIS, IMPLICATES TH17 PATHOLOGY AND EFFICACY OF INTERFERON-+-.	BLOOD
GSM655465	IP-CONTROL, BIOLOGICAL REP 1	GSE26626	MRNAS ASSOCIATED WITH HUMAN PUMILIO2 PROTEIN (PUM2)	ADIPOSE TISSUE
GSM655467	IP-CONTROL, BIOLOGICAL REP 2	GSE26626	MRNAS ASSOCIATED WITH HUMAN PUMILIO2 PROTEIN (PUM2)	ADIPOSE TISSUE
GSM657714	NORMAL BONE MARROW CONTROL BM#147	GSE26713	INTEGRATED TRANSCRIPT AND GENOME ANALYSES REVEAL NKX2-1 AND MEF2C AS POTENTIAL ONCOGENES IN T-ALL	BONE MARROW
GSM657715	NORMAL BONE MARROW CONTROL BM#148	GSE26713	INTEGRATED TRANSCRIPT AND GENOME ANALYSES REVEAL NKX2-1 AND MEF2C AS POTENTIAL ONCOGENES IN T-ALL	BONE MARROW
GSM657716	NORMAL BONE MARROW CONTROL BM#149	GSE26713	INTEGRATED TRANSCRIPT AND GENOME ANALYSES REVEAL NKX2-1 AND MEF2C AS POTENTIAL ONCOGENES IN T-ALL	BONE MARROW
GSM657717	NORMAL BONE MARROW CONTROL BM#150	GSE26713	INTEGRATED TRANSCRIPT AND GENOME ANALYSES REVEAL NKX2-1 AND MEF2C AS POTENTIAL ONCOGENES IN T-ALL	BONE MARROW
GSM657718	NORMAL BONE MARROW CONTROL BM#151	GSE26713	INTEGRATED TRANSCRIPT AND GENOME ANALYSES REVEAL NKX2-1 AND MEF2C AS POTENTIAL ONCOGENES IN T-ALL	BONE MARROW
GSM658010	CONTROL PB C106	GSE26725	GENE EXPRESSION ANALYSIS OF 12 B-CELL CHRONIC LYMPHOCYTIC LEUKEMIA SAMPLES AND 5 CD19+ CONTROL SAMPLES	BLOOD
GSM659103	RT3E10	GSE26787	COMPARISON OF ENDOMETRIAL EXPRESSION IN PATIENTS WHICH UNDERWENT PREVIOUS RECURRENT ABORTIONS, IMPLANTATION FAILURE AFTER IVF/ICSI COMPARED TO CONTROL FERTILE	UTERUS
GSM659104	RT5E01	GSE26787	COMPARISON OF ENDOMETRIAL EXPRESSION IN PATIENTS WHICH UNDERWENT PREVIOUS RECURRENT ABORTIONS, IMPLANTATION FAILURE AFTER IVF/ICSI COMPARED TO CONTROL FERTILE	UTERUS
GSM659105	RT5E21	GSE26787	COMPARISON OF ENDOMETRIAL EXPRESSION IN PATIENTS WHICH UNDERWENT PREVIOUS RECURRENT ABORTIONS, IMPLANTATION FAILURE AFTER IVF/ICSI COMPARED TO CONTROL FERTILE	UTERUS
GSM659106	RT5E27	GSE26787	COMPARISON OF ENDOMETRIAL EXPRESSION IN PATIENTS WHICH UNDERWENT PREVIOUS RECURRENT ABORTIONS, IMPLANTATION FAILURE AFTER IVF/ICSI COMPARED TO CONTROL FERTILE	UTERUS
GSM659107	RT3E35	GSE26787	COMPARISON OF ENDOMETRIAL EXPRESSION IN PATIENTS WHICH UNDERWENT PREVIOUS RECURRENT ABORTIONS, IMPLANTATION FAILURE AFTER IVF/ICSI COMPARED TO CONTROL FERTILE	UTERUS
GSM662756	PROSTATE NORMAL 1	GSE26910	STROMAL MOLECULAR SIGNATURES OF BREAST AND PROSTATE CANCER	PROSTATE
GSM662758	PROSTATE NORMAL 2	GSE26910	STROMAL MOLECULAR SIGNATURES OF BREAST AND PROSTATE CANCER	PROSTATE
GSM662760	PROSTATE NORMAL 3	GSE26910	STROMAL MOLECULAR SIGNATURES OF BREAST AND PROSTATE CANCER	PROSTATE
GSM662762	PROSTATE NORMAL 4	GSE26910	STROMAL MOLECULAR SIGNATURES OF BREAST AND PROSTATE CANCER	PROSTATE
GSM662764	PROSTATE NORMAL 5	GSE26910	STROMAL MOLECULAR SIGNATURES OF BREAST AND PROSTATE CANCER	PROSTATE
GSM662766	PROSTATE NORMAL 6	GSE26910	STROMAL MOLECULAR SIGNATURES OF BREAST AND PROSTATE CANCER	PROSTATE
GSM662768	BREAST NORMAL 1	GSE26910	STROMAL MOLECULAR SIGNATURES OF BREAST AND PROSTATE CANCER	BREAST
GSM662770	BREAST NORMAL 2	GSE26910	STROMAL MOLECULAR SIGNATURES OF BREAST AND PROSTATE CANCER	BREAST
GSM662772	BREAST NORMAL 3	GSE26910	STROMAL MOLECULAR SIGNATURES OF BREAST AND PROSTATE CANCER	BREAST
GSM662774	BREAST NORMAL 4	GSE26910	STROMAL MOLECULAR SIGNATURES OF BREAST AND PROSTATE CANCER	BREAST
GSM662776	BREAST NORMAL 5	GSE26910	STROMAL MOLECULAR SIGNATURES OF BREAST AND PROSTATE CANCER	BREAST
GSM663476	HEALTHY EPCS/CACS, NON-IFNA TREATED, 101	GSE23203,GSE26949	EXPRESSION DATA FROM HUMAN HEALTHY AND LUPUS EPCS/CACS, AND HEALTHY CD133+ BONE MARROW EPCS,EXPRESSION DATA FROM HUMAN HEALTHY EPCS/CACS	BLOOD
GSM663500	HEALTHY BONE MARROW EPCS, NON-IFNA TREATED, 119R	GSE23203,GSE26951	EXPRESSION DATA FROM HUMAN HEALTHY AND LUPUS EPCS/CACS, AND HEALTHY CD133+ BONE MARROW EPCS,EXPRESSION DATA FROM HUMAN HEALTHY CD133+ BONE MARROW EPCS	BONE MARROW
GSM663501	HEALTHY BONE MARROW EPCS, NON-IFNA TREATED, 224	GSE26951,GSE23203	EXPRESSION DATA FROM HUMAN HEALTHY CD133+ BONE MARROW EPCS,EXPRESSION DATA FROM HUMAN HEALTHY AND LUPUS EPCS/CACS, AND HEALTHY CD133+ BONE MARROW EPCS	BONE MARROW
GSM663502	HEALTHY BONE MARROW EPCS, NON-IFNA TREATED, 227	GSE23203,GSE26951	EXPRESSION DATA FROM HUMAN HEALTHY AND LUPUS EPCS/CACS, AND HEALTHY CD133+ BONE MARROW EPCS,EXPRESSION DATA FROM HUMAN HEALTHY CD133+ BONE MARROW EPCS	BONE MARROW
GSM663503	HEALTHY BONE MARROW EPCS, NON-IFNA TREATED, 230	GSE23203,GSE26951	EXPRESSION DATA FROM HUMAN HEALTHY AND LUPUS EPCS/CACS, AND HEALTHY CD133+ BONE MARROW EPCS,EXPRESSION DATA FROM HUMAN HEALTHY CD133+ BONE MARROW EPCS	BONE MARROW
GSM663504	HEALTHY BONE MARROW EPCS, NON-IFNA TREATED, 233	GSE23203,GSE26951	EXPRESSION DATA FROM HUMAN HEALTHY AND LUPUS EPCS/CACS, AND HEALTHY CD133+ BONE MARROW EPCS,EXPRESSION DATA FROM HUMAN HEALTHY CD133+ BONE MARROW EPCS	BONE MARROW
GSM663736	N010, NORMAL PITUITARY, BIOLOGICAL REP 1	GSE26966	IDENTIFICATION OF GROWTH ARREST AND DNA-DAMAGE-INDUCIBLE GENE BETA (GADD45BETA) AS A NOVEL TUMOR SUPPRESSOR IN PITUITARY GONADOTROPE TUMORS	BRAIN
GSM663737	N018, NORMAL PITUITARY, BIOLOGICAL REP 2	GSE26966	IDENTIFICATION OF GROWTH ARREST AND DNA-DAMAGE-INDUCIBLE GENE BETA (GADD45BETA) AS A NOVEL TUMOR SUPPRESSOR IN PITUITARY GONADOTROPE TUMORS	BRAIN
GSM663738	N019, NORMAL PITUITARY, BIOLOGICAL REP 3	GSE26966	IDENTIFICATION OF GROWTH ARREST AND DNA-DAMAGE-INDUCIBLE GENE BETA (GADD45BETA) AS A NOVEL TUMOR SUPPRESSOR IN PITUITARY GONADOTROPE TUMORS	BRAIN
GSM663769	NORMAL ARTERIAL TISSUE: SAMPLE #1	GSE26969	TRANSCRIPTOME-WIDE CHARACTERIZATION OF GENE EXPRESSION ASSOCIATED WITH UNRUPTURED INTRACRANIAL ANEURYSMS	ARTERY
GSM663770	NORMAL ARTERIAL TISSUE: SAMPLE #2	GSE26969	TRANSCRIPTOME-WIDE CHARACTERIZATION OF GENE EXPRESSION ASSOCIATED WITH UNRUPTURED INTRACRANIAL ANEURYSMS	ARTERY
GSM663771	NORMAL ARTERIAL TISSUE: SAMPLE #3	GSE26969	TRANSCRIPTOME-WIDE CHARACTERIZATION OF GENE EXPRESSION ASSOCIATED WITH UNRUPTURED INTRACRANIAL ANEURYSMS	ARTERY
GSM664085	HEALTHY CONTROL NEUTROPHIL, 001	GSE26975	HUMAN LUPUS NETTING NEUTROPHILS INDUCE ENDOTHELIAL DAMAGE, INFILTRATE TISSUES AND EXPOSE IMMUNOSTIMULATORY MOLECULES	BLOOD
GSM673960	BLOOD SAMPLE OF SUBJECT 9 BEFORE INHALATION; GROUP A	GSE27263	ASSESSMENT OF GENOTOXIC EFFECTS AND CHANGES IN GENE EXPRESSION IN HUMANS EXPOSED TO FORMALDEHYDE BY INHALATION UNDER CONTROLLED CONDITIONS	BLOOD
GSM674835	GD CELL CONTROL TIME 0,DONOR 1	GSE27291	EXPRESSION DATA FROM HUMAN TCRVG9-POSITIVE GAMMA DELTA T LYMPHOCYTES	BLOOD
GSM681982	PBMC_NORMAL_TRAINING_1	GSE27562,GSE27567	EXPRESSION DATA FROM HUMAN PBMCS FROM BREAST CANCER PATIENTS AND CONTROLS,INTEGRATING FACTOR ANALYSIS AND A TRANSGENIC MOUSE MODEL TO REVEAL A PERIPHERAL BLOOD PREDICTOR OF BREAST TUMORS	BLOOD
GSM681983	PBMC_NORMAL_TRAINING_2	GSE27567,GSE27562	INTEGRATING FACTOR ANALYSIS AND A TRANSGENIC MOUSE MODEL TO REVEAL A PERIPHERAL BLOOD PREDICTOR OF BREAST TUMORS,EXPRESSION DATA FROM HUMAN PBMCS FROM BREAST CANCER PATIENTS AND CONTROLS	BLOOD
GSM688738	P7, POST, ANL NON-LESIONAL	GSE27887	REVERSAL OF ATOPIC DERMATITIS WITH NARROW-BAND UVB PHOTOTHERAPY AND BIOMARKERS FOR THERAPEUTIC RESPONSE	SKIN
GSM688740	P1, POST, ANL NON-LESIONAL	GSE27887	REVERSAL OF ATOPIC DERMATITIS WITH NARROW-BAND UVB PHOTOTHERAPY AND BIOMARKERS FOR THERAPEUTIC RESPONSE	SKIN
GSM688742	P10, POST, ANL NON-LESIONAL	GSE27887	REVERSAL OF ATOPIC DERMATITIS WITH NARROW-BAND UVB PHOTOTHERAPY AND BIOMARKERS FOR THERAPEUTIC RESPONSE	SKIN
GSM688744	P2, POST, ANL NON-LESIONAL	GSE27887	REVERSAL OF ATOPIC DERMATITIS WITH NARROW-BAND UVB PHOTOTHERAPY AND BIOMARKERS FOR THERAPEUTIC RESPONSE	SKIN
GSM688746	P4, POST, ANL NON-LESIONAL	GSE27887	REVERSAL OF ATOPIC DERMATITIS WITH NARROW-BAND UVB PHOTOTHERAPY AND BIOMARKERS FOR THERAPEUTIC RESPONSE	SKIN
GSM688748	P6, POST, ANL NON-LESIONAL	GSE27887	REVERSAL OF ATOPIC DERMATITIS WITH NARROW-BAND UVB PHOTOTHERAPY AND BIOMARKERS FOR THERAPEUTIC RESPONSE	SKIN
GSM692115	DONOR 1 - MEDIUM	GSE27973	HUMAN AIRWAY EPITHELIAL RESPONSES TO RHINOVIRUS INFECTION AND CIGARETTE SMOKE EXTRACT ALONE AND IN COMBINATION	LUNG
GSM692119	DONOR 2 - MEDIUM	GSE27973	HUMAN AIRWAY EPITHELIAL RESPONSES TO RHINOVIRUS INFECTION AND CIGARETTE SMOKE EXTRACT ALONE AND IN COMBINATION	LUNG
GSM692123	DONOR 3 - MEDIUM	GSE27973	HUMAN AIRWAY EPITHELIAL RESPONSES TO RHINOVIRUS INFECTION AND CIGARETTE SMOKE EXTRACT ALONE AND IN COMBINATION	LUNG
GSM692127	DONOR 4 - MEDIUM	GSE27973	HUMAN AIRWAY EPITHELIAL RESPONSES TO RHINOVIRUS INFECTION AND CIGARETTE SMOKE EXTRACT ALONE AND IN COMBINATION	LUNG
GSM693831	SAMPLE 1, BRCA1 MUTATION NEGATIVE, FOLLICULAR PHASE FALLOPIAN TUBE	GSE28044	EXPRESSION DATA FROM NON-MALIGNANT FALLOPIAN TUBE EPITHELIUM	FALLOPIAN TUBE
GSM693833	SAMPLE 3, BRCA1 MUTATION NEGATIVE, LUTEAL PHASE FALLOPIAN TUBE	GSE28044	EXPRESSION DATA FROM NON-MALIGNANT FALLOPIAN TUBE EPITHELIUM	FALLOPIAN TUBE
GSM693835	SAMPLE 9, BRCA1 MUTATION NEGATIVE, FOLLICULAR PHASE FALLOPIAN TUBE	GSE28044	EXPRESSION DATA FROM NON-MALIGNANT FALLOPIAN TUBE EPITHELIUM	FALLOPIAN TUBE
GSM693837	SAMPLE 11, BRCA1 MUTATION NEGATIVE, LUTEAL PHASE FALLOPIAN TUBE	GSE28044	EXPRESSION DATA FROM NON-MALIGNANT FALLOPIAN TUBE EPITHELIUM	FALLOPIAN TUBE
GSM693839	SAMPLE 17, BRCA1 MUTATION NEGATIVE, LUTEAL PHASE FALLOPIAN TUBE	GSE28044	EXPRESSION DATA FROM NON-MALIGNANT FALLOPIAN TUBE EPITHELIUM	FALLOPIAN TUBE
GSM693841	SAMPLE 19, BRCA1 MUTATION NEGATIVE, LUTEAL PHASE FALLOPIAN TUBE	GSE28044	EXPRESSION DATA FROM NON-MALIGNANT FALLOPIAN TUBE EPITHELIUM	FALLOPIAN TUBE
GSM693843	SAMPLE 25, BRCA1 MUTATION NEGATIVE, FOLLICULAR PHASE FALLOPIAN TUBE	GSE28044	EXPRESSION DATA FROM NON-MALIGNANT FALLOPIAN TUBE EPITHELIUM	FALLOPIAN TUBE
GSM693845	SAMPLE 27, BRCA1 MUTATION NEGATIVE, LUTEAL PHASE FALLOPIAN TUBE	GSE28044	EXPRESSION DATA FROM NON-MALIGNANT FALLOPIAN TUBE EPITHELIUM	FALLOPIAN TUBE
GSM693847	SAMPLE 33, BRCA1 MUTATION NEGATIVE, FOLLICULAR PHASE FALLOPIAN TUBE	GSE28044	EXPRESSION DATA FROM NON-MALIGNANT FALLOPIAN TUBE EPITHELIUM	FALLOPIAN TUBE
GSM693849	SAMPLE 35, BRCA1 MUTATION NEGATIVE, LUTEAL PHASE FALLOPIAN TUBE	GSE28044	EXPRESSION DATA FROM NON-MALIGNANT FALLOPIAN TUBE EPITHELIUM	FALLOPIAN TUBE
GSM693851	SAMPLE 41, BRCA1 MUTATION NEGATIVE, FOLLICULAR PHASE FALLOPIAN TUBE	GSE28044	EXPRESSION DATA FROM NON-MALIGNANT FALLOPIAN TUBE EPITHELIUM	FALLOPIAN TUBE
GSM693853	SAMPLE 43, BRCA1 MUTATION NEGATIVE, LUTEAL PHASE FALLOPIAN TUBE	GSE28044	EXPRESSION DATA FROM NON-MALIGNANT FALLOPIAN TUBE EPITHELIUM	FALLOPIAN TUBE
GSM697308	CONTROL 976	GSE28146	MICROARRAY ANALYSES OF LASER-CAPTURED HIPPOCAMPUS REVEAL DISTINCT GRAY AND WHITE MATTER SIGNATURES ASSOCIATED WITH INCIPIENT ALZHEIMERTΑβS DISEASE	BRAIN
GSM697309	CONTROL 1003	GSE28146	MICROARRAY ANALYSES OF LASER-CAPTURED HIPPOCAMPUS REVEAL DISTINCT GRAY AND WHITE MATTER SIGNATURES ASSOCIATED WITH INCIPIENT ALZHEIMERTΑβS DISEASE	BRAIN
GSM697310	CONTROL 1008	GSE28146	MICROARRAY ANALYSES OF LASER-CAPTURED HIPPOCAMPUS REVEAL DISTINCT GRAY AND WHITE MATTER SIGNATURES ASSOCIATED WITH INCIPIENT ALZHEIMERTΑβS DISEASE	BRAIN
GSM697483	CONTROL BRAIN 1, BIOLOGICAL REP1	GSE28160	SIGNIFICANT EFFECTS OF ANTIRETROVIRAL THERAPY ON GLOBAL GENE EXPRESSION IN BRAIN TISSUES OF PATIENTS WITH HIV-ASSOCIATED NEUROCOGNITIVE DISORDERS	BRAIN
GSM697484	CONTROL BRAIN 2, BIOLOGICAL REP1	GSE28160	SIGNIFICANT EFFECTS OF ANTIRETROVIRAL THERAPY ON GLOBAL GENE EXPRESSION IN BRAIN TISSUES OF PATIENTS WITH HIV-ASSOCIATED NEUROCOGNITIVE DISORDERS	BRAIN
GSM697485	CONTROL BRAIN 3, BIOLOGICAL REP1	GSE28160	SIGNIFICANT EFFECTS OF ANTIRETROVIRAL THERAPY ON GLOBAL GENE EXPRESSION IN BRAIN TISSUES OF PATIENTS WITH HIV-ASSOCIATED NEUROCOGNITIVE DISORDERS	BRAIN
GSM697651	UNINFECTED CONTROL, BIOLOGICAL REPLICATE 1	GSE28177	EXPRESSION DATA FROM HAART INTERRUPTION IN HIV PATIENTS	SMALL INTESTINE
GSM697652	UNINFECTED CONTROL, BIOLOGICAL REPLICATE 2	GSE28177	EXPRESSION DATA FROM HAART INTERRUPTION IN HIV PATIENTS	SMALL INTESTINE
GSM697653	UNINFECTED CONTROL, BIOLOGICAL REPLICATE 3	GSE28177	EXPRESSION DATA FROM HAART INTERRUPTION IN HIV PATIENTS	SMALL INTESTINE
GSM703788	POOL OF 62 NORMAL ADRENAL GLANDS	GSE28476	CHARACTERIZATION OF DIFFERENTIAL GENE EXPRESSION IN ADRENOCORTICAL TUMORS HARBOURING +--CATENIN (CTNNB1) MUTATIONS.	ADRENAL GLAND
GSM706168	TROPHECTODERM TE_D2E2	GSE28504	HUMAN MURAL TROPHECTODERM	EMBRYON
GSM706169	TROPHECTODERM TE_D2E5	GSE28504	HUMAN MURAL TROPHECTODERM	EMBRYON
GSM706170	TROPHECTODERM TE_D2E6	GSE28504	HUMAN MURAL TROPHECTODERM	EMBRYON
GSM706171	TROPHECTODERM TE_5	GSE28504	HUMAN MURAL TROPHECTODERM	EMBRYON
GSM706172	TROPHECTODERM TE_7	GSE28504	HUMAN MURAL TROPHECTODERM	EMBRYON
GSM706178	CONTROL3_BLOOD	GSE28536	EXPRESSION DATA FROM THE FINNISH NODULAR LYMPHOCYTE PREDOMINANT HODGKIN LYMPHOMA (NLPHL) FAMILY AND TEN CONTROLS	BLOOD
GSM712488	CONTROL_HEALTHY_1	GSE28750	DEVELOPMENT AND VALIDATION OF A NOVEL MOLECULAR BIOMARKER DIAGNOSTIC TEST FOR THE EARLY DETECTION OF SEPSIS	BLOOD
GSM716451	PATIENT 1, INTACT SKIN SAMPLE	GSE28914	HUMAN SKIN TRANSCRIPTOME DURING EPIDERMAL WOUND HEALING	SKIN
GSM716454	PATIENT 2, INTACT SKIN SAMPLE	GSE28914	HUMAN SKIN TRANSCRIPTOME DURING EPIDERMAL WOUND HEALING	SKIN
GSM716456	PATIENT 3, INTACT SKIN SAMPLE	GSE28914	HUMAN SKIN TRANSCRIPTOME DURING EPIDERMAL WOUND HEALING	SKIN
GSM716459	PATIENT 4, INTACT SKIN SAMPLE	GSE28914	HUMAN SKIN TRANSCRIPTOME DURING EPIDERMAL WOUND HEALING	SKIN
GSM716462	PATIENT 5, INTACT SKIN SAMPLE	GSE28914	HUMAN SKIN TRANSCRIPTOME DURING EPIDERMAL WOUND HEALING	SKIN
GSM716468	PATIENT 7, INTACT SKIN SAMPLE	GSE28914	HUMAN SKIN TRANSCRIPTOME DURING EPIDERMAL WOUND HEALING	SKIN
GSM722652	HEALTHY CONTROL, SUBJECT 1	GSE29220	DISCOVERY OF SALIVARY TRANSCRIPTOMIC BIOMARKERS FOR OVARIAN CANCER	ORAL CAVITY
GSM722653	HEALTHY CONTROL, SUBJECT 2	GSE29220	DISCOVERY OF SALIVARY TRANSCRIPTOMIC BIOMARKERS FOR OVARIAN CANCER	ORAL CAVITY
GSM722654	HEALTHY CONTROL, SUBJECT 3	GSE29220	DISCOVERY OF SALIVARY TRANSCRIPTOMIC BIOMARKERS FOR OVARIAN CANCER	ORAL CAVITY
GSM722655	HEALTHY CONTROL, SUBJECT 4	GSE29220	DISCOVERY OF SALIVARY TRANSCRIPTOMIC BIOMARKERS FOR OVARIAN CANCER	ORAL CAVITY
GSM722656	HEALTHY CONTROL, SUBJECT 5	GSE29220	DISCOVERY OF SALIVARY TRANSCRIPTOMIC BIOMARKERS FOR OVARIAN CANCER	ORAL CAVITY
GSM722657	HEALTHY CONTROL, SUBJECT 6	GSE29220	DISCOVERY OF SALIVARY TRANSCRIPTOMIC BIOMARKERS FOR OVARIAN CANCER	ORAL CAVITY
GSM722658	HEALTHY CONTROL, SUBJECT 7	GSE29220	DISCOVERY OF SALIVARY TRANSCRIPTOMIC BIOMARKERS FOR OVARIAN CANCER	ORAL CAVITY
GSM722659	HEALTHY CONTROL, SUBJECT 8	GSE29220	DISCOVERY OF SALIVARY TRANSCRIPTOMIC BIOMARKERS FOR OVARIAN CANCER	ORAL CAVITY
GSM722660	HEALTHY CONTROL, SUBJECT 9	GSE29220	DISCOVERY OF SALIVARY TRANSCRIPTOMIC BIOMARKERS FOR OVARIAN CANCER	ORAL CAVITY
GSM722661	HEALTHY CONTROL, SUBJECT 10	GSE29220	DISCOVERY OF SALIVARY TRANSCRIPTOMIC BIOMARKERS FOR OVARIAN CANCER	ORAL CAVITY
GSM724093	HUMAN CONJUNCTIVA DONOR 1	GSE29402	COMPARATIVE GENE EXPRESSION IN THE HUMAN CONJUNCTIVA AND CORNEA	EYE
GSM724094	HUMAN CONJUNCTIVA DONOR 2	GSE29402	COMPARATIVE GENE EXPRESSION IN THE HUMAN CONJUNCTIVA AND CORNEA	EYE
GSM724095	HUMAN CONJUNCTIVA DONOR 15	GSE29402	COMPARATIVE GENE EXPRESSION IN THE HUMAN CONJUNCTIVA AND CORNEA	EYE
GSM724096	HUMAN CORNEA DONOR 1	GSE29402	COMPARATIVE GENE EXPRESSION IN THE HUMAN CONJUNCTIVA AND CORNEA	EYE
GSM724097	HUMAN CORNEA DONOR 2	GSE29402	COMPARATIVE GENE EXPRESSION IN THE HUMAN CONJUNCTIVA AND CORNEA	EYE
GSM724098	HUMAN CORNEA DONOR 15	GSE29402	COMPARATIVE GENE EXPRESSION IN THE HUMAN CONJUNCTIVA AND CORNEA	EYE
GSM725964	CD140ANEG_1	GSE29368	CD140A+ HUMAN OLIGODENDROCYTE PROGENITOR CELLS	BRAIN
GSM725965	CD140APOS_1	GSE29368	CD140A+ HUMAN OLIGODENDROCYTE PROGENITOR CELLS	BRAIN
GSM725966	CD140ANEG_2	GSE29368	CD140A+ HUMAN OLIGODENDROCYTE PROGENITOR CELLS	BRAIN
GSM737066	10_NORMAL	GSE29722,GSE29721	THE LANDSCAPE OF PROMOTER DNA HYPOMETHYLATION IN LIVER CANCER,THE LANDSCAPE OF PROMOTER DNA HYPOMETHYLATION IN LIVER CANCER (EXPRESSION DATA)	LIVER
GSM737068	11_NORMAL	GSE29722,GSE29721	THE LANDSCAPE OF PROMOTER DNA HYPOMETHYLATION IN LIVER CANCER,THE LANDSCAPE OF PROMOTER DNA HYPOMETHYLATION IN LIVER CANCER (EXPRESSION DATA)	LIVER
GSM737070	12_NORMAL	GSE29722,GSE29721	THE LANDSCAPE OF PROMOTER DNA HYPOMETHYLATION IN LIVER CANCER,THE LANDSCAPE OF PROMOTER DNA HYPOMETHYLATION IN LIVER CANCER (EXPRESSION DATA)	LIVER
GSM737072	14_NORMAL	GSE29722,GSE29721	THE LANDSCAPE OF PROMOTER DNA HYPOMETHYLATION IN LIVER CANCER,THE LANDSCAPE OF PROMOTER DNA HYPOMETHYLATION IN LIVER CANCER (EXPRESSION DATA)	LIVER
GSM737074	15_NORMAL	GSE29722,GSE29721	THE LANDSCAPE OF PROMOTER DNA HYPOMETHYLATION IN LIVER CANCER,THE LANDSCAPE OF PROMOTER DNA HYPOMETHYLATION IN LIVER CANCER (EXPRESSION DATA)	LIVER
GSM737076	1_NORMAL	GSE29722,GSE29721	THE LANDSCAPE OF PROMOTER DNA HYPOMETHYLATION IN LIVER CANCER,THE LANDSCAPE OF PROMOTER DNA HYPOMETHYLATION IN LIVER CANCER (EXPRESSION DATA)	LIVER
GSM739223	BREAST, BIOLOGICAL REP1	GSE29832	EXPRESSION DATA FROM PURE/MIXED BLOOD AND BREAST TO TEST FEASABILITY OF DECONVOLUTION OF CLINICAL SAMPLES	BREAST
GSM739224	BREAST, BIOLOGICAL REP2	GSE29832	EXPRESSION DATA FROM PURE/MIXED BLOOD AND BREAST TO TEST FEASABILITY OF DECONVOLUTION OF CLINICAL SAMPLES	BREAST
GSM739225	BREAST, BIOLOGICAL REP3	GSE29832	EXPRESSION DATA FROM PURE/MIXED BLOOD AND BREAST TO TEST FEASABILITY OF DECONVOLUTION OF CLINICAL SAMPLES	BREAST
GSM742055	A893_01	GSE29981	EXPRESSION DATA FROM HUMAN ENDOMETRIUM	UTERUS
GSM742057	A893_02	GSE29981	EXPRESSION DATA FROM HUMAN ENDOMETRIUM	UTERUS
GSM742058	A893_03	GSE29981	EXPRESSION DATA FROM HUMAN ENDOMETRIUM	UTERUS
GSM742061	A893_04	GSE29981	EXPRESSION DATA FROM HUMAN ENDOMETRIUM	UTERUS
GSM742063	A893_05	GSE29981	EXPRESSION DATA FROM HUMAN ENDOMETRIUM	UTERUS
GSM742065	A893_06	GSE29981	EXPRESSION DATA FROM HUMAN ENDOMETRIUM	UTERUS
GSM742067	A893_07	GSE29981	EXPRESSION DATA FROM HUMAN ENDOMETRIUM	UTERUS
GSM742068	A893_09	GSE29981	EXPRESSION DATA FROM HUMAN ENDOMETRIUM	UTERUS
GSM742069	A893_10	GSE29981	EXPRESSION DATA FROM HUMAN ENDOMETRIUM	UTERUS
GSM742070	A893_11	GSE29981	EXPRESSION DATA FROM HUMAN ENDOMETRIUM	UTERUS
GSM746743	CONTROL1	GSE30153	B CELL SIGNATURE DURING INACTIVE SYSTEMIC LUPUS	BLOOD
GSM747439	RNA CONTROL REP3	GSE30195	GENE EXPRESSION PROFILING IN MYELODYSPLASTIC SYNDROMES	BONE MARROW
GSM747440	RNA CONTROL REP4	GSE30195	GENE EXPRESSION PROFILING IN MYELODYSPLASTIC SYNDROMES	BONE MARROW
GSM747441	RNA CONTROL REP5	GSE30195	GENE EXPRESSION PROFILING IN MYELODYSPLASTIC SYNDROMES	BONE MARROW
GSM747442	RNA CONTROL REP6	GSE30195	GENE EXPRESSION PROFILING IN MYELODYSPLASTIC SYNDROMES	BONE MARROW
GSM747521	HSC NORMAL 1	GSE30201	EXPRESSION DATA OF RIBOSOMAL PROTEINS FROM SORTED HEMATOPOIETIC STEMS CELLS FROM PATIENTS WITH LOW RISK MDS.	BONE MARROW
GSM747522	HSC NORMAL 2	GSE30201	EXPRESSION DATA OF RIBOSOMAL PROTEINS FROM SORTED HEMATOPOIETIC STEMS CELLS FROM PATIENTS WITH LOW RISK MDS.	BONE MARROW
GSM747523	HSC NORMAL 3	GSE30201	EXPRESSION DATA OF RIBOSOMAL PROTEINS FROM SORTED HEMATOPOIETIC STEMS CELLS FROM PATIENTS WITH LOW RISK MDS.	BONE MARROW
GSM747524	HSC NORMAL 4	GSE30201	EXPRESSION DATA OF RIBOSOMAL PROTEINS FROM SORTED HEMATOPOIETIC STEMS CELLS FROM PATIENTS WITH LOW RISK MDS.	BONE MARROW
GSM747527	HSC NORMAL 7	GSE30201	EXPRESSION DATA OF RIBOSOMAL PROTEINS FROM SORTED HEMATOPOIETIC STEMS CELLS FROM PATIENTS WITH LOW RISK MDS.	BONE MARROW
GSM754506	BLOOD 0.5G T0 PPA	GSE30418	LOW DOSE HUMAN APAP EXPOSURE	BLOOD
GSM75553	S_11976839	GSE3284	A NETWORK-BASED ANALYSIS OF SYSTEMIC INFLAMMATION IN HUMANS	BLOOD
GSM756936	20061218_03_CD104T_11-06-06	GSE30522	TRANSCRIPTOMES OF HUMAN BLADDER CELLS AND CELLS IN BLADDER CANCER	BLADDER
GSM756937	20070619_05_07-015_NB_EPI_CD9POSI	GSE30522	TRANSCRIPTOMES OF HUMAN BLADDER CELLS AND CELLS IN BLADDER CANCER	BLADDER
GSM758396	HUMAN NORMAL BRAIN - 1	GSE30563	GENE EXPRESSION DATA FROM HUMAN BRAIN TUMOR OR NORMAL BRAIN	BRAIN
GSM758397	HUMAN NORMAL BRAIN - 2	GSE30563	GENE EXPRESSION DATA FROM HUMAN BRAIN TUMOR OR NORMAL BRAIN	BRAIN
GSM758398	HUMAN NORMAL BRAIN - 3	GSE30563	GENE EXPRESSION DATA FROM HUMAN BRAIN TUMOR OR NORMAL BRAIN	BRAIN
GSM763653	HCEC	GSE30781	EXPRESSION DATA FROM HUMAN CORNEAL ENDOTHELIAL CELLS	EYE
GSM764916	SAMPLE 168	GSE30784	GENE EXPRESSION PROFILING OF ORAL SQUAMOUS CELL CARCINOMA (OSCC)	ORAL CAVITY
GSM764917	SAMPLE 169	GSE30784	GENE EXPRESSION PROFILING OF ORAL SQUAMOUS CELL CARCINOMA (OSCC)	ORAL CAVITY
GSM764918	SAMPLE 170	GSE30784	GENE EXPRESSION PROFILING OF ORAL SQUAMOUS CELL CARCINOMA (OSCC)	ORAL CAVITY
GSM764919	SAMPLE 171	GSE30784	GENE EXPRESSION PROFILING OF ORAL SQUAMOUS CELL CARCINOMA (OSCC)	ORAL CAVITY
GSM764920	SAMPLE 172	GSE30784	GENE EXPRESSION PROFILING OF ORAL SQUAMOUS CELL CARCINOMA (OSCC)	ORAL CAVITY
GSM764921	SAMPLE 173	GSE30784	GENE EXPRESSION PROFILING OF ORAL SQUAMOUS CELL CARCINOMA (OSCC)	ORAL CAVITY
GSM764922	SAMPLE 174	GSE30784	GENE EXPRESSION PROFILING OF ORAL SQUAMOUS CELL CARCINOMA (OSCC)	ORAL CAVITY
GSM764923	SAMPLE 175	GSE30784	GENE EXPRESSION PROFILING OF ORAL SQUAMOUS CELL CARCINOMA (OSCC)	ORAL CAVITY
GSM764924	SAMPLE 176	GSE30784	GENE EXPRESSION PROFILING OF ORAL SQUAMOUS CELL CARCINOMA (OSCC)	ORAL CAVITY
GSM764925	SAMPLE 177	GSE30784	GENE EXPRESSION PROFILING OF ORAL SQUAMOUS CELL CARCINOMA (OSCC)	ORAL CAVITY
GSM77362	THYROID_ UNAFFECTED_PAIRED WITH PTC14T	GSE3467	THE ROLE OF MICRO-RNA GENES IN PAPILLARY THYROID CARCINOMA	THYROID
GSM77364	THYROID_ UNAFFECTED_PAIRED WITH PTC26T	GSE3467	THE ROLE OF MICRO-RNA GENES IN PAPILLARY THYROID CARCINOMA	THYROID
GSM77366	THYROID_ UNAFFECTED_PAIRED WITH PTC50T	GSE3467	THE ROLE OF MICRO-RNA GENES IN PAPILLARY THYROID CARCINOMA	THYROID
GSM77368	THYROID_ UNAFFECTED_PAIRED WITH PTC69T	GSE3467	THE ROLE OF MICRO-RNA GENES IN PAPILLARY THYROID CARCINOMA	THYROID
GSM77370	THYROID_ UNAFFECTED_PAIRED WITH PTC71T	GSE3467	THE ROLE OF MICRO-RNA GENES IN PAPILLARY THYROID CARCINOMA	THYROID
GSM77372	THYROID_ UNAFFECTED_PAIRED WITH PTC11T	GSE3467	THE ROLE OF MICRO-RNA GENES IN PAPILLARY THYROID CARCINOMA	THYROID
GSM77374	THYROID_ UNAFFECTED_PAIRED WITH PTC67T	GSE3467	THE ROLE OF MICRO-RNA GENES IN PAPILLARY THYROID CARCINOMA	THYROID
GSM77376	THYROID_ UNAFFECTED_PAIRED WITH PTC77T	GSE3467	THE ROLE OF MICRO-RNA GENES IN PAPILLARY THYROID CARCINOMA	THYROID
GSM773766	KH191	GSE31210	GENE EXPRESSION DATA FOR PATHOLOGICAL STAGE I-II LUNG ADENOCARCINOMAS	LUNG
GSM773767	KH192	GSE31210	GENE EXPRESSION DATA FOR PATHOLOGICAL STAGE I-II LUNG ADENOCARCINOMAS	LUNG
GSM773768	KH193	GSE31210	GENE EXPRESSION DATA FOR PATHOLOGICAL STAGE I-II LUNG ADENOCARCINOMAS	LUNG
GSM773769	KH194	GSE31210	GENE EXPRESSION DATA FOR PATHOLOGICAL STAGE I-II LUNG ADENOCARCINOMAS	LUNG
GSM773770	KH195	GSE31210	GENE EXPRESSION DATA FOR PATHOLOGICAL STAGE I-II LUNG ADENOCARCINOMAS	LUNG
GSM77378	THYROID_ UNAFFECTED_PAIRED WITH PTC86T	GSE3467	THE ROLE OF MICRO-RNA GENES IN PAPILLARY THYROID CARCINOMA	THYROID
GSM774698	HUMAN COLONIC MUCOSA-EPHB2 NEG REPLICATE 1	GSE31257,GSE31255	ISOLATION AND IN VITRO EXPANSION OF HUMAN COLONIC STEM CELLS,ISOLATION AND IN VITRO EXPANSION OF HUMAN COLONIC STEM CELLS [EXPRESSION PROFILE]	COLON
GSM774702	HUMAN COLONIC MUCOSA-EPHB2 NEG REPLICATE 2	GSE31257,GSE31255	ISOLATION AND IN VITRO EXPANSION OF HUMAN COLONIC STEM CELLS,ISOLATION AND IN VITRO EXPANSION OF HUMAN COLONIC STEM CELLS [EXPRESSION PROFILE]	COLON
GSM775957	TONSIL_15_CONTROL	GSE31311	HIGH MYC ACTIVITY IS AN INDEPENDENT NEGATIVE PROGNOSTIC FACTOR FOR DIFFUSE LARGE B CELL LYMPHOMAS	TONSIL
GSM775959	TONSIL_16_CONTROL	GSE31311	HIGH MYC ACTIVITY IS AN INDEPENDENT NEGATIVE PROGNOSTIC FACTOR FOR DIFFUSE LARGE B CELL LYMPHOMAS	TONSIL
GSM775961	TONSIL_17_CONTROL	GSE31311	HIGH MYC ACTIVITY IS AN INDEPENDENT NEGATIVE PROGNOSTIC FACTOR FOR DIFFUSE LARGE B CELL LYMPHOMAS	TONSIL
GSM775963	TONSIL_21_CONTROL	GSE31311	HIGH MYC ACTIVITY IS AN INDEPENDENT NEGATIVE PROGNOSTIC FACTOR FOR DIFFUSE LARGE B CELL LYMPHOMAS	TONSIL
GSM775965	TONSIL_28_CONTROL	GSE31311	HIGH MYC ACTIVITY IS AN INDEPENDENT NEGATIVE PROGNOSTIC FACTOR FOR DIFFUSE LARGE B CELL LYMPHOMAS	TONSIL
GSM775967	TONSIL_29_CONTROL	GSE31311	HIGH MYC ACTIVITY IS AN INDEPENDENT NEGATIVE PROGNOSTIC FACTOR FOR DIFFUSE LARGE B CELL LYMPHOMAS	TONSIL
GSM775969	TONSIL_51_CONTROL	GSE31311	HIGH MYC ACTIVITY IS AN INDEPENDENT NEGATIVE PROGNOSTIC FACTOR FOR DIFFUSE LARGE B CELL LYMPHOMAS	TONSIL
GSM775971	TONSIL_55_CONTROL	GSE31311	HIGH MYC ACTIVITY IS AN INDEPENDENT NEGATIVE PROGNOSTIC FACTOR FOR DIFFUSE LARGE B CELL LYMPHOMAS	TONSIL
GSM775973	TONSIL_56_CONTROL	GSE31311	HIGH MYC ACTIVITY IS AN INDEPENDENT NEGATIVE PROGNOSTIC FACTOR FOR DIFFUSE LARGE B CELL LYMPHOMAS	TONSIL
GSM775975	TONSIL_57_CONTROL	GSE31311	HIGH MYC ACTIVITY IS AN INDEPENDENT NEGATIVE PROGNOSTIC FACTOR FOR DIFFUSE LARGE B CELL LYMPHOMAS	TONSIL
GSM775977	TONSIL_58_CONTROL	GSE31311	HIGH MYC ACTIVITY IS AN INDEPENDENT NEGATIVE PROGNOSTIC FACTOR FOR DIFFUSE LARGE B CELL LYMPHOMAS	TONSIL
GSM788303	CD4+_TCELLS_HEALTHY_DONOR_1	GSE31773	COMPARISON OF MRNA EXPRESSION IN CIRCULATING T-CELLS FROM PATIENTS WITH SEVERE ASTHMA	BLOOD
GSM797584	NORMAL PROGRESS 1	GSE32178	IDENTIFICATION OF A MYOMETRIAL MOLECULAR PROFILE FOR DYSTOCIC LABOR	UTERUS
GSM797585	NORMAL PROGRESS 2	GSE32178	IDENTIFICATION OF A MYOMETRIAL MOLECULAR PROFILE FOR DYSTOCIC LABOR	UTERUS
GSM797586	NORMAL PROGRESS 3	GSE32178	IDENTIFICATION OF A MYOMETRIAL MOLECULAR PROFILE FOR DYSTOCIC LABOR	UTERUS
GSM797587	NORMAL PROGRESS 4	GSE32178	IDENTIFICATION OF A MYOMETRIAL MOLECULAR PROFILE FOR DYSTOCIC LABOR	UTERUS
GSM802808	HOMOPROSTATE_N_WD_1	GSE32448	CPDR TUMOR-BENIGN 80 GENECHIP DATASET	PROSTATE
GSM802810	HOMOPROSTATE_N_WD_2	GSE32448	CPDR TUMOR-BENIGN 80 GENECHIP DATASET	PROSTATE
GSM802812	HOMOPROSTATE_N_WD_3	GSE32448	CPDR TUMOR-BENIGN 80 GENECHIP DATASET	PROSTATE
GSM802814	HOMOPROSTATE_N_WD_4	GSE32448	CPDR TUMOR-BENIGN 80 GENECHIP DATASET	PROSTATE
GSM802816	HOMOPROSTATE_N_WD_5	GSE32448	CPDR TUMOR-BENIGN 80 GENECHIP DATASET	PROSTATE
GSM802818	HOMOPROSTATE_N_WD_6	GSE32448	CPDR TUMOR-BENIGN 80 GENECHIP DATASET	PROSTATE
GSM802820	HOMOPROSTATE_N_WD_7	GSE32448	CPDR TUMOR-BENIGN 80 GENECHIP DATASET	PROSTATE
GSM802822	HOMOPROSTATE_N_WD_8	GSE32448	CPDR TUMOR-BENIGN 80 GENECHIP DATASET	PROSTATE
GSM802824	HOMOPROSTATE_N_WD_9	GSE32448	CPDR TUMOR-BENIGN 80 GENECHIP DATASET	PROSTATE
GSM802826	HOMOPROSTATE_N_WD_10	GSE32448	CPDR TUMOR-BENIGN 80 GENECHIP DATASET	PROSTATE
GSM802828	HOMOPROSTATE_N_WD_11	GSE32448	CPDR TUMOR-BENIGN 80 GENECHIP DATASET	PROSTATE
GSM802830	HOMOPROSTATE_N_WD_12	GSE32448	CPDR TUMOR-BENIGN 80 GENECHIP DATASET	PROSTATE
GSM802832	HOMOPROSTATE_N_WD_13	GSE32448	CPDR TUMOR-BENIGN 80 GENECHIP DATASET	PROSTATE
GSM802834	HOMOPROSTATE_N_WD_14	GSE32448	CPDR TUMOR-BENIGN 80 GENECHIP DATASET	PROSTATE
GSM802836	HOMOPROSTATE_N_WD_15	GSE32448	CPDR TUMOR-BENIGN 80 GENECHIP DATASET	PROSTATE
GSM802838	HOMOPROSTATE_N_WD_16	GSE32448	CPDR TUMOR-BENIGN 80 GENECHIP DATASET	PROSTATE
GSM802840	HOMOPROSTATE_N_WD_17	GSE32448	CPDR TUMOR-BENIGN 80 GENECHIP DATASET	PROSTATE
GSM802842	HOMOPROSTATE_N_WD_18	GSE32448	CPDR TUMOR-BENIGN 80 GENECHIP DATASET	PROSTATE
GSM802844	HOMOPROSTATE_N_WD_19	GSE32448	CPDR TUMOR-BENIGN 80 GENECHIP DATASET	PROSTATE
GSM802846	HOMOPROSTATE_N_WD_20	GSE32448	CPDR TUMOR-BENIGN 80 GENECHIP DATASET	PROSTATE
GSM802848	HOMOPROSTATE_N_PD_21	GSE32448	CPDR TUMOR-BENIGN 80 GENECHIP DATASET	PROSTATE
GSM802850	HOMOPROSTATE_N_PD_22	GSE32448	CPDR TUMOR-BENIGN 80 GENECHIP DATASET	PROSTATE
GSM802852	HOMOPROSTATE_N_PD_23	GSE32448	CPDR TUMOR-BENIGN 80 GENECHIP DATASET	PROSTATE
GSM802854	HOMOPROSTATE_N_PD_24	GSE32448	CPDR TUMOR-BENIGN 80 GENECHIP DATASET	PROSTATE
GSM802856	HOMOPROSTATE_N_PD_25	GSE32448	CPDR TUMOR-BENIGN 80 GENECHIP DATASET	PROSTATE
GSM802858	HOMOPROSTATE_N_PD_26	GSE32448	CPDR TUMOR-BENIGN 80 GENECHIP DATASET	PROSTATE
GSM802860	HOMOPROSTATE_N_PD_27	GSE32448	CPDR TUMOR-BENIGN 80 GENECHIP DATASET	PROSTATE
GSM802862	HOMOPROSTATE_N_PD_28	GSE32448	CPDR TUMOR-BENIGN 80 GENECHIP DATASET	PROSTATE
GSM802864	HOMOPROSTATE_N_PD_29	GSE32448	CPDR TUMOR-BENIGN 80 GENECHIP DATASET	PROSTATE
GSM802866	HOMOPROSTATE_N_PD_30	GSE32448	CPDR TUMOR-BENIGN 80 GENECHIP DATASET	PROSTATE
GSM802868	HOMOPROSTATE_N_PD_31	GSE32448	CPDR TUMOR-BENIGN 80 GENECHIP DATASET	PROSTATE
GSM802870	HOMOPROSTATE_N_PD_32	GSE32448	CPDR TUMOR-BENIGN 80 GENECHIP DATASET	PROSTATE
GSM802872	HOMOPROSTATE_N_PD_33	GSE32448	CPDR TUMOR-BENIGN 80 GENECHIP DATASET	PROSTATE
GSM802874	HOMOPROSTATE_N_PD_34	GSE32448	CPDR TUMOR-BENIGN 80 GENECHIP DATASET	PROSTATE
GSM802876	HOMOPROSTATE_N_PD_35	GSE32448	CPDR TUMOR-BENIGN 80 GENECHIP DATASET	PROSTATE
GSM802878	HOMOPROSTATE_N_PD_36	GSE32448	CPDR TUMOR-BENIGN 80 GENECHIP DATASET	PROSTATE
GSM802880	HOMOPROSTATE_N_PD_37	GSE32448	CPDR TUMOR-BENIGN 80 GENECHIP DATASET	PROSTATE
GSM802882	HOMOPROSTATE_N_PD_38	GSE32448	CPDR TUMOR-BENIGN 80 GENECHIP DATASET	PROSTATE
GSM802884	HOMOPROSTATE_N_PD_39	GSE32448	CPDR TUMOR-BENIGN 80 GENECHIP DATASET	PROSTATE
GSM802886	HOMOPROSTATE_N_PD_40	GSE32448	CPDR TUMOR-BENIGN 80 GENECHIP DATASET	PROSTATE
GSM811029	NON-MALIGNANT PANCREAS SAMPLE 1 (MRNA)	GSE32676,GSE32688	INTEGRATIVE SURVIVAL-BASED MOLECULAR PROFILING OF HUMAN PANCREATIC CANCER [MRNA],INTEGRATIVE SURVIVAL-BASED MOLECULAR PROFILING OF HUMAN PANCREATIC CANCER	PANCREAS
GSM811030	NON-MALIGNANT PANCREAS SAMPLE 2 (MRNA)	GSE32676,GSE32688	INTEGRATIVE SURVIVAL-BASED MOLECULAR PROFILING OF HUMAN PANCREATIC CANCER [MRNA],INTEGRATIVE SURVIVAL-BASED MOLECULAR PROFILING OF HUMAN PANCREATIC CANCER	PANCREAS
GSM811031	NON-MALIGNANT PANCREAS SAMPLE 3 (MRNA)	GSE32676,GSE32688	INTEGRATIVE SURVIVAL-BASED MOLECULAR PROFILING OF HUMAN PANCREATIC CANCER [MRNA],INTEGRATIVE SURVIVAL-BASED MOLECULAR PROFILING OF HUMAN PANCREATIC CANCER	PANCREAS
GSM811032	NON-MALIGNANT PANCREAS SAMPLE 4 (MRNA)	GSE32676,GSE32688	INTEGRATIVE SURVIVAL-BASED MOLECULAR PROFILING OF HUMAN PANCREATIC CANCER [MRNA],INTEGRATIVE SURVIVAL-BASED MOLECULAR PROFILING OF HUMAN PANCREATIC CANCER	PANCREAS
GSM811033	NON-MALIGNANT PANCREAS SAMPLE 5 (MRNA)	GSE32688,GSE32676	INTEGRATIVE SURVIVAL-BASED MOLECULAR PROFILING OF HUMAN PANCREATIC CANCER,INTEGRATIVE SURVIVAL-BASED MOLECULAR PROFILING OF HUMAN PANCREATIC CANCER [MRNA]	PANCREAS
GSM811034	NON-MALIGNANT PANCREAS SAMPLE 6 (MRNA)	GSE32676,GSE32688	INTEGRATIVE SURVIVAL-BASED MOLECULAR PROFILING OF HUMAN PANCREATIC CANCER [MRNA],INTEGRATIVE SURVIVAL-BASED MOLECULAR PROFILING OF HUMAN PANCREATIC CANCER	PANCREAS
GSM811035	NON-MALIGNANT PANCREAS SAMPLE 7 (MRNA)	GSE32676,GSE32688	INTEGRATIVE SURVIVAL-BASED MOLECULAR PROFILING OF HUMAN PANCREATIC CANCER [MRNA],INTEGRATIVE SURVIVAL-BASED MOLECULAR PROFILING OF HUMAN PANCREATIC CANCER	PANCREAS
GSM812988	YOUNG HSC 1	GSE32719	EXPRESSION DATA FROM HUMAN BONE MARROW HEMATOPOIETIC STEM CELLS	BONE MARROW
GSM812989	YOUNG HSC 2	GSE32719	EXPRESSION DATA FROM HUMAN BONE MARROW HEMATOPOIETIC STEM CELLS	BONE MARROW
GSM812990	YOUNG HSC 3	GSE32719	EXPRESSION DATA FROM HUMAN BONE MARROW HEMATOPOIETIC STEM CELLS	BONE MARROW
GSM812991	YOUNG HSC 4	GSE32719	EXPRESSION DATA FROM HUMAN BONE MARROW HEMATOPOIETIC STEM CELLS	BONE MARROW
GSM812992	YOUNG HSC 5	GSE32719	EXPRESSION DATA FROM HUMAN BONE MARROW HEMATOPOIETIC STEM CELLS	BONE MARROW
GSM812993	YOUNG HSC 6	GSE32719	EXPRESSION DATA FROM HUMAN BONE MARROW HEMATOPOIETIC STEM CELLS	BONE MARROW
GSM821286	CONTROL PATIENT 1, INTACT SKIN SAMPLE	GSE33169	GENE EXPRESSION PROFILING OF NEGATIVE-PRESSURE-TREATED SPLIT-THICKNESS SKIN GRAFT DONOR SITE WOUNDS REVEALS NOVEL EFFECTS ON EPITHELIALIZATION	SKIN
GSM821288	CONTROL PATIENT 2, INTACT SKIN SAMPLE	GSE33169	GENE EXPRESSION PROFILING OF NEGATIVE-PRESSURE-TREATED SPLIT-THICKNESS SKIN GRAFT DONOR SITE WOUNDS REVEALS NOVEL EFFECTS ON EPITHELIALIZATION	SKIN
GSM829483	HUMAN KERATINOCYTES DERIVED FROM SURGICAL WASTE (#4)	GSE33536	EXPRESSION DATA FROM HUMAN KERATINOCYTE AND PBMC-DERIVED IPS CELLS	SKIN
GSM829485	HUMAN KERATINOCYTES DERIVED FROM SURGICAL WASTE (#3)	GSE33536	EXPRESSION DATA FROM HUMAN KERATINOCYTE AND PBMC-DERIVED IPS CELLS	SKIN
GSM836193	NON-TUMOR TISSUE OF ESOPHAGUS	GSE33810	EXPRESSION DATA OF TUMOR AND NON-TUMOR SAMPLES FROM PATIENTS WITH ESOPHAGEAL CANCER	ESOPHAGUS
GSM85215	THYROID_NORMAL_1	GSE3678	PTC VERSUS PAIRED NORMAL THYROID TISSUE	THYROID
GSM85216	THYROID_NORMAL_2	GSE3678	PTC VERSUS PAIRED NORMAL THYROID TISSUE	THYROID
GSM85217	THYROID_NORMAL_3	GSE3678	PTC VERSUS PAIRED NORMAL THYROID TISSUE	THYROID
GSM85218	THYROID_NORMAL_4	GSE3678	PTC VERSUS PAIRED NORMAL THYROID TISSUE	THYROID
GSM85219	THYROID_NORMAL_5	GSE3678	PTC VERSUS PAIRED NORMAL THYROID TISSUE	THYROID
GSM85220	THYROID_NORMAL_6	GSE3678	PTC VERSUS PAIRED NORMAL THYROID TISSUE	THYROID
GSM85221	THYROID_NORMAL_7	GSE3678	PTC VERSUS PAIRED NORMAL THYROID TISSUE	THYROID
GSM85513	NB42 U133P2	GSE3744	HUMAN BREAST TUMOR EXPRESSION	BREAST
GSM85514	NB58 U133P2	GSE3744	HUMAN BREAST TUMOR EXPRESSION	BREAST
GSM85515	NB60 U133P2	GSE3744	HUMAN BREAST TUMOR EXPRESSION	BREAST
GSM85516	NB64 U133P2	GSE3744	HUMAN BREAST TUMOR EXPRESSION	BREAST
GSM85517	NB69 U133P2	GSE3744	HUMAN BREAST TUMOR EXPRESSION	BREAST
GSM93938	NM14 HEALTHY CONTROL	GSE4107	EXPRESSION PROFILING IN EARLY ONSET COLORECTAL CANCER	COLON
GSM93939	NM16 HEALTHY CONTROL	GSE4107	EXPRESSION PROFILING IN EARLY ONSET COLORECTAL CANCER	COLON
GSM93941	NM18 HEALTHY CONTROL	GSE4107	EXPRESSION PROFILING IN EARLY ONSET COLORECTAL CANCER	COLON
GSM94598	MV11	GSE4182	GENETIC BACKGROUND OF THE POLYGENIC NEURAL TUBE DEFECT	AMNIONIC FLUID
GSM94599	MV12	GSE4182	GENETIC BACKGROUND OF THE POLYGENIC NEURAL TUBE DEFECT	AMNIONIC FLUID
GSM94603	MV6	GSE4182	GENETIC BACKGROUND OF THE POLYGENIC NEURAL TUBE DEFECT	AMNIONIC FLUID
GSM94604	MV7	GSE4182	GENETIC BACKGROUND OF THE POLYGENIC NEURAL TUBE DEFECT	AMNIONIC FLUID
GSM94605	MV8	GSE4182	GENETIC BACKGROUND OF THE POLYGENIC NEURAL TUBE DEFECT	AMNIONIC FLUID
GSM95473	COLON_NORMAL_1024	GSE4183	INFLAMMATION, ADENOMA AND CANCER: OBJECTIVE CLASSIFICATION OF COLON BIOPSY SPECIMENS WITH GENE EXPRESSION SIGNATURE	COLON
GSM95474	COLON_NORMAL_1081	GSE4183	INFLAMMATION, ADENOMA AND CANCER: OBJECTIVE CLASSIFICATION OF COLON BIOPSY SPECIMENS WITH GENE EXPRESSION SIGNATURE	COLON
GSM95475	COLON_NORMAL_1114	GSE4183	INFLAMMATION, ADENOMA AND CANCER: OBJECTIVE CLASSIFICATION OF COLON BIOPSY SPECIMENS WITH GENE EXPRESSION SIGNATURE	COLON
GSM96897	NORMAL GINGIVA REPLICATE1	GSE4250	DETERMINATION OF EXPRESSION LEVEL OF GINGIVA EXPRESSED GENES	GINGIVA
GSM96898	NORMAL GINGIVA REPLICATE2	GSE4250	DETERMINATION OF EXPRESSION LEVEL OF GINGIVA EXPRESSED GENES	GINGIVA
